# Supplementary material for: Changes in gene expression predictably shift and switch genetic interactions
Source: Nat Commun. 2019 Aug 29;10:3886. doi: 10.1038/s41467-019-11735-3 (PMC6715729; doi:10.1038/s41467-019-11735-3)
Supplement: Supplementary file 2 — Supplementary Dataset 1 [file 41467_2019_11735_MOESM2_ESM.xls]

## Sheet: individual_genotypes
AA_ID	Type_mutation	Number_AA	L_GFP_rep1	L_GFP_rep1_SE	L_GFP_rep2	L_GFP_rep2_SE	L_GFP_rep3	L_GFP_rep3_SE	L_GFP_mean	L_GFP_mean_scaled	L_GFP_mean_SE	H_GFP_rep1	H_GFP_rep1_SE	H_GFP_rep2	H_GFP_rep2_SE	H_GFP_rep3	H_GFP_rep3_SE	H_GFP_mean	H_GFP_mean_scaled	H_GFP_mean_SE
WT	synonymous	0	7.6495	0.26841	7.65076	0.129963	7.61401	0.20044	7.64124	7.64124	0.101028	5.32916	0.213299	5.3266	0.216452	5.53618	0.202798	5.40277	5.40277	0.121591
A20E	missense	1	10.0864	1.00501	10.5768	1.05777	10.2452	1.1401	10.2977	10.2976	0.61393	8.60729	0.519313	10.3434	0.705185	10.3805	0.528734	9.73869	9.73869	0.606644
A20G	missense	1	8.24069	0.421636	8.04834	0.435348	8.25926	0.457516	8.18162	8.18162	0.252549	5.31846	0.17165	6.38709	0.130207	4.44133	0.0928966	5.37982	5.45904	0.565666
A20P	missense	1	11.8187	1.05946	11.437	1.09169	12.1078	1.27499	11.758	11.6871	0.653004	10.8364	0.780748	9.8758	0.652786	10.6249	0.552902	10.4305	10.4305	0.371176
A20S	missense	1	10.4579	1.00849	10.0413	1.04618	9.4733	1.12172	10.0258	10.0258	0.609524	5.41695	0.0764294	5.64214	0.0916129	5.79021	0.0865076	5.61315	5.61315	0.110486
A20T	missense	1	11.4882	1.04	11.941	1.0966	11.4467	1.17819	11.6282	11.5848	0.635447	11.5433	0.840312	11.3618	0.814785	12.2146	0.675291	11.7776	11.7673	0.442141
A20V	missense	1	11.2058	1.0372	11.4019	1.08654	11.1007	1.17234	11.2416	11.2309	0.631924	12.5085	0.948415	12.1903	0.891532	12.1745	0.671344	12.2597	12.1611	0.46683
A32D	missense	1	11.2755	1.03526	11.5598	1.08814	10.8577	1.16069	11.2477	11.237	0.629956	10.4812	0.731041	12.5677	0.952495	11.8214	0.653921	11.5385	11.5197	0.576661
A32G	missense	1	10.4796	1.04464	10.1338	1.08085	11.2209	1.19467	10.5699	10.5695	0.635898	4.60123	0.0375834	4.38037	0.044377	4.02754	0.0647429	4.33971	4.61631	0.166101
A32P	missense	1	11.1101	1.03449	10.7293	1.0685	10.3549	1.14986	10.7576	10.7566	0.624189	10.3523	0.709822	10.9713	0.763808	11.8629	0.627176	11.1153	11.1151	0.469963
A32S	missense	1	8.03763	0.980734	7.8853	1.02275	7.59757	1.09565	7.85655	7.85655	0.594575	5.25112	0.053946	4.60128	0.0400455	4.50987	0.0565886	4.78709	4.84705	0.232959
A32T	missense	1	11.4112	1.0408	11.4981	1.08559	11.4994	1.18067	11.4662	11.441	0.633848	11.195	0.784144	10.6414	0.715641	10.3802	0.500729	10.6227	10.6227	0.363522
A32V	missense	1	11.3438	1.03748	11.5061	1.08523	11.219	1.17339	11.3626	11.3456	0.631893	12.3906	0.942897	11.6309	0.847951	11.4866	0.609749	11.7205	11.7134	0.438308
A39E	missense	1	10.9173	1.02474	10.6509	1.06354	10.3578	1.14333	10.6622	10.6617	0.620011	10.1464	0.675239	10.434	0.708453	10.0957	0.492843	10.1903	10.1903	0.347049
A39G	missense	1	7.41805	0.980802	7.52478	1.02256	7.41344	1.09788	7.45282	7.45282	0.594908	5.98925	0.133716	5.32407	0.0714403	5.69458	0.0809169	5.65705	5.65705	0.190409
A39P	missense	1	10.333	1.00721	9.93762	1.04481	8.38933	1.10554	9.61516	9.61516	0.606415	4.37243	0.079039	4.08075	0.0917534	4.14427	0.0957547	4.20488	4.55719	0.091537
A39S	missense	1	8.13653	0.412362	8.13341	0.414977	8.23597	0.329682	8.17946	8.17946	0.2188	5.70495	0.122256	5.76664	0.120258	5.20691	0.122065	5.55979	5.55979	0.177125
A39T	missense	1	7.78633	0.980166	7.85796	1.02274	7.94463	1.0976	7.85703	7.85703	0.594756	5.39575	0.0813986	5.25298	0.0634697	5.07041	0.0427656	5.2301	5.2301	0.0946005
A39V	missense	1	7.77122	0.980436	7.92242	1.0232	8.76837	1.1047	8.1128	8.1128	0.59603	5.01698	0.037529	5.01549	0.0320603	4.68161	0.0429562	4.90595	4.90611	0.110907
A3E	missense	1	8.03854	0.98128	7.96521	1.02397	8.48494	1.10204	8.14425	8.14425	0.595952	5.49106	0.0880797	5.50829	0.0856502	5.5896	0.0678849	5.54027	5.54027	0.0455388
A3G	missense	1	7.66388	0.980546	7.64719	1.02296	7.46845	1.09688	7.60078	7.60078	0.594771	5.63752	0.107363	5.53544	0.0778148	5.61742	0.0712405	5.59115	5.59115	0.0471961
A3S	missense	1	8.00923	0.981313	7.79091	1.02381	8.19331	1.09927	7.98939	7.98939	0.595489	4.60014	0.0982255	5.38352	0.0957201	6.17492	0.096827	5.38631	5.4186	0.454519
A3T	missense	1	7.67623	0.980639	7.84538	1.02309	8.47948	1.10224	7.96816	7.96816	0.595667	5.75372	0.118933	5.52009	0.0863225	5.66902	0.0729767	5.63544	5.63544	0.0623743
A3V	missense	1	7.74789	0.980952	7.90248	1.02374	8.49007	1.10268	8.01705	8.01705	0.595935	5.71241	0.101191	5.38384	0.0727675	5.82715	0.0699141	5.63957	5.63957	0.136158
A42D	missense	1	8.1353	0.981668	8.19721	1.02439	8.57713	1.10262	8.28545	8.28545	0.596214	5.66862	0.108651	5.35906	0.0714815	5.68909	0.0837935	5.56441	5.56441	0.111186
A42G	missense	1	7.89881	0.98075	8.0424	1.0237	8.58883	1.10275	8.14895	8.14895	0.595892	5.54627	0.0852316	4.88237	0.0438189	5.06987	0.0470433	5.16041	5.16087	0.195124
A42P	missense	1	7.64289	0.983224	7.7144	1.02445	7.46047	1.09866	7.61342	7.61342	0.595944	3.88545	0.0625068	5.34239	0.0700037	5.49904	0.0792095	4.90819	5.11364	0.514062
A42S	missense	1	8.39489	0.489332	8.44563	0.43076	8.38352	0.502951	8.41179	8.41179	0.271976	5.63949	0.0987551	5.89725	0.100171	4.76386	0.110032	5.4349	5.43921	0.342319
A42T	missense	1	7.70962	0.98015	7.73346	1.02245	7.71042	1.09656	7.71791	7.71792	0.59453	5.62653	0.0968276	5.30401	0.0769277	5.42642	0.0575076	5.4435	5.4435	0.0869643
A42V	missense	1	7.21263	0.979681	7.4589	1.02257	7.83025	1.09771	7.47714	7.47714	0.594632	5.91128	0.130747	5.21082	0.0479354	5.31717	0.0562709	5.46465	5.46466	0.210414
A45D	missense	1	10.7151	1.01793	10.905	1.06634	10.8673	1.1586	10.8234	10.822	0.621431	10.1173	0.682058	11.1915	0.799256	10.8	0.559665	10.6763	10.6763	0.380484
A45F	missense	1	9.9679	1.29046	10.4599	1.29027	9.68746	1.38367	10.0544	10.054	0.76172	7.76531	0.605975	10.2577	0.868339	14.0955	1.00889	10.6391	10.2359	1.83641
A45G	missense	1	7.68418	0.980286	7.68672	1.02258	8.08215	1.09904	7.80167	7.80167	0.59498	5.98157	0.139892	5.07053	0.0409683	4.60493	0.0436335	5.20977	5.25012	0.400344
A45P	missense	1	11.361	1.03883	12.0558	1.11547	11.6543	1.22356	11.6755	11.6218	0.645728	11.4751	0.888786	10.9671	0.781074	10.9704	0.594899	11.0809	11.0809	0.417732
A45S	missense	1	7.66624	0.980288	7.72511	1.02276	7.39939	1.0959	7.6076	7.6076	0.594518	5.37386	0.0606972	5.91342	0.124183	5.61129	0.0669145	5.61778	5.61778	0.151243
A45T	missense	1	8.91812	0.180486	8.77204	0.230865	9.2618	0.357864	8.91712	8.91712	0.132142	5.67765	0.119538	5.45367	0.0917234	5.00656	0.0363249	5.36695	5.36697	0.199831
A45V	missense	1	9.61544	0.996343	9.6397	1.03883	9.48123	1.11951	9.58447	9.58447	0.605018	11.6552	0.821124	12.0703	0.859425	11.1783	0.577353	11.5064	11.5054	0.413909
A46E	missense	1	11.2307	1.03069	11.5627	1.08792	11.008	1.16805	11.2773	11.2652	0.630042	10.3701	0.698272	11.6812	0.841845	10.9043	0.554754	10.9044	10.9044	0.386008
A46G	missense	1	7.62403	0.980114	7.72062	1.02261	8.11611	1.09837	7.80104	7.80104	0.594843	5.44263	0.0858084	5.59355	0.0794707	6.08083	0.100523	5.7022	5.7022	0.190601
A46I	missense	1	10.1906	1.06937	8.5201	1.08975	8.67597	1.21742	9.17496	9.17496	0.646678	5.75211	0.371199	3.48448	0.163686	4.05861	0.213048	4.39761	5.01957	0.666605
A46K	missense	1	11.7561	1.06015	11.2088	1.09206	11.3539	1.268	11.4544	11.426	0.652298	4.9191	0.249647	4.66656	0.227976	4.88296	0.257326	4.81184	4.82013	0.140876
A46P	missense	1	9.38111	0.783709	9.42901	0.504983	8.85479	0.355701	9.08586	9.08586	0.272638	5.56599	0.172953	5.05866	0.0587211	5.52845	0.086862	5.3648	5.3648	0.170777
A46S	missense	1	7.29961	0.981642	7.66239	1.02296	7.39061	1.09775	7.44915	7.44915	0.595154	6.15724	0.146862	5.3424	0.0575497	5.83921	0.0896465	5.76563	5.76563	0.23696
A46T	missense	1	8.64405	0.658187	8.63665	0.377061	8.94018	0.364893	8.77294	8.77294	0.243595	5.4629	0.0830836	4.6949	0.0218943	4.74074	0.0239318	4.96042	4.98321	0.2458
A46V	missense	1	8.25506	0.982166	8.37308	1.02506	8.17448	1.09857	8.27123	8.27123	0.595814	5.11717	0.0407187	4.92516	0.0348757	4.63956	0.0420858	4.89421	4.89609	0.138342
A49E	missense	1	11.2934	1.03626	11.5974	1.08895	11.2973	1.17877	11.3973	11.3777	0.633187	10.6936	0.777532	10.8887	0.796928	12.0199	0.643336	11.2984	11.2977	0.454583
A49G	missense	1	7.60655	0.980632	7.57329	1.02277	7.53149	1.09821	7.57327	7.57327	0.594964	6.00234	0.137144	5.53067	0.152066	5.33274	0.134672	5.62244	5.62244	0.200732
A49P	missense	1	11.7577	1.05713	11.9169	1.11369	11.6919	1.22694	11.7935	11.7168	0.650205	10.4684	0.729116	9.76977	0.707775	10.7973	0.561256	10.4187	10.4187	0.376573
A49S	missense	1	7.40165	0.980809	7.57295	1.02281	7.92855	1.09819	7.6143	7.6143	0.595008	4.73666	0.0374277	5.33434	0.0714489	6.02684	0.112023	5.36015	5.37295	0.371976
A49T	missense	1	10.7422	1.02165	10.8081	1.07511	11.097	1.16589	10.8665	10.8647	0.625135	11.9607	0.865791	11.4916	0.807131	10.7925	0.534606	11.2058	11.2057	0.396301
A49V	missense	1	11.4836	1.03994	11.6568	1.08934	11.4243	1.17998	11.5252	11.4943	0.634289	9.96794	0.65923	9.42566	0.628603	9.76796	0.486637	9.72311	9.72311	0.332329
D21A	missense	1	8.05961	0.982029	7.85635	1.02356	7.61917	1.09944	7.86151	7.86151	0.595626	5.22562	0.0660069	4.87817	0.0533279	5.83097	0.100919	5.30628	5.30855	0.276772
D21E	missense	1	8.27409	0.466432	8.24429	0.472768	8.30043	0.507939	8.27168	8.27168	0.277923	5.54565	0.4611	4.49378	2.27853	6.03135	0.00196581	5.98214	5.98214	0.144513
D21G	missense	1	8.34301	0.671989	8.02641	0.408794	8.14316	0.61428	8.11956	8.11956	0.303608	5.28597	0.0654748	5.6322	0.0904096	4.30793	0.0802084	5.07501	5.14311	0.396009
D21H	missense	1	7.25664	0.986092	7.43828	1.02496	7.17076	1.10285	7.29314	7.29315	0.59735	5.06383	0.149274	5.69144	0.104585	6.34877	0.12328	5.70496	5.70591	0.368643
D21N	missense	1	7.61581	0.980225	7.60344	1.0225	7.44123	1.09657	7.56031	7.56031	0.594558	5.99268	0.134034	5.60081	0.109225	5.32892	0.122114	5.6372	5.6372	0.189681
D21V	missense	1	7.65006	0.981968	7.51002	1.02307	7.43446	1.09812	7.53928	7.53928	0.595306	5.40821	0.175394	5.0261	0.0585238	5.94387	0.0959294	5.457	5.45739	0.275007
D21Y	missense	1	7.3699	0.981215	7.65116	1.02296	7.34975	1.09861	7.4592	7.4592	0.595194	5.47732	0.0707947	5.56874	0.0702378	5.84101	0.0861586	5.62413	5.62413	0.106876
E11*	nonsense	1	11.2396	1.03414	11.7137	1.09474	11.0928	1.17442	11.3555	11.3387	0.633153	10.1671	0.682444	10.1756	0.687359	10.0536	0.498837	10.1142	10.1142	0.347473
E11A	missense	1	7.98693	0.982004	7.79901	1.02374	7.80892	1.09882	7.87104	7.87104	0.595558	4.53826	0.0917452	5.33855	0.0615293	4.14051	0.0861554	4.67472	4.87395	0.353475
E11D	missense	1	7.88116	0.0375584	7.55492	0.0351029	7.3712	0.0163046	7.60106	7.60106	0.149164	5.78738	0.000173265	5.75785	0.00382703	4.20265	3.19542	5.77283	5.77283	0.0147594
E11G	missense	1	7.74514	0.981188	7.68949	1.02331	7.79692	1.09923	7.74149	7.74149	0.595357	5.09614	0.0466406	5.04036	0.0458192	5.295	0.0602242	5.1395	5.1395	0.0752362
E11K	missense	1	7.48943	0.981115	7.4603	1.02315	7.32051	1.09898	7.43001	7.43001	0.595268	5.40739	0.0809025	4.65799	0.040924	4.97831	0.0430857	5.01006	5.0177	0.21557
E11Q	missense	1	7.52456	0.983727	7.46548	1.02523	7.44671	1.10091	7.48169	7.4817	0.596568	5.7862	0.103703	5.74014	0.0576349	4.76422	0.115483	5.43427	5.43755	0.330943
E11V	missense	1	8.14359	0.981812	7.995	1.02361	8.14113	1.09929	8.09257	8.09257	0.595564	5.20316	0.0601372	6.00938	0.0917217	5.81947	0.0855897	5.67339	5.67339	0.244877
E17*	nonsense	1	11.2885	1.03485	11.5732	1.08948	11.2017	1.18585	11.3601	11.3429	0.634057	10.2628	0.706503	11.9461	0.88282	11.9843	0.671474	11.3655	11.3547	0.589949
E17D	missense	1	8.13132	0.452422	8.02759	0.301107	8.09513	0.298177	8.07422	8.07422	0.191874	5.59007	0.0789645	5.65032	0.076189	6.02475	0.00273171	5.76457	5.76457	0.140272
E17G	missense	1	7.76026	0.981257	7.68901	1.0231	7.39717	1.09768	7.62944	7.62944	0.595085	4.93147	0.138605	4.57138	0.148447	5.1691	0.130181	4.89632	4.90418	0.172909
E17K	missense	1	7.23474	0.981185	7.3621	1.02247	7.54167	1.09687	7.3681	7.36811	0.594816	6.37084	0.271126	6.52646	0.258365	6.33249	0.198272	6.39594	6.39594	0.136055
E17Q	missense	1	7.74486	0.982867	7.82473	1.02432	7.68489	1.09987	7.75429	7.75429	0.596032	4.63922	0.122902	4.66604	0.143347	5.57052	0.178321	4.94817	4.99911	0.30087
E17V	missense	1	7.2753	0.983361	7.28859	1.024	7.26782	1.10111	7.27761	7.27762	0.596275	5.82486	0.232543	6.14062	0.0950901	6.38872	0.118732	6.16766	6.16766	0.137279
E57*	nonsense	1	11.7047	1.04805	12.4188	1.1136	12.0064	1.20243	12.0305	11.8977	0.644365	10.9768	0.780283	11.7845	0.87781	11.3996	0.609506	11.365	11.3646	0.421373
E57A	missense	1	7.78537	0.980843	7.6935	1.02296	8.05457	1.09875	7.83325	7.83325	0.595134	5.85295	0.126609	5.5229	0.0779838	6.09462	0.10228	5.8176	5.8176	0.170841
E57D	missense	1	7.73286	0.0259822	7.56125	0.00293905	7.52168	0.0140011	7.6034	7.6034	0.0637527	5.8691	0.0299908	5.70203	0.0118545	6.10321	0.00165824	5.89182	5.89182	0.117132
E57G	missense	1	7.58092	0.980938	7.34335	1.0237	7.62829	1.09799	7.51453	7.51453	0.595179	5.88205	0.110647	5.66814	0.0758201	6.10829	0.101058	5.87951	5.87951	0.130445
E57I	missense	1	8.77059	1.02403	8.49095	1.05604	8.2403	1.14204	8.51942	8.51942	0.618153	3.38319	0.191677	4.82272	0.286988	5.05213	0.276443	4.40191	4.91341	0.530974
E57K	missense	1	8.00802	0.980151	7.97169	1.02308	8.733	1.10506	8.20657	8.20657	0.595998	5.45409	0.082208	5.27553	0.0593665	5.37694	0.0554349	5.35852	5.35852	0.0479586
E57N	missense	1	8.37805	1.04975	7.7057	1.07458	9.25747	1.37975	8.32571	8.32571	0.659557	3.61708	0.321486	5.16834	2.54028	3.85506	2.89448	3.6441	4.62874	0.317023
E57Q	missense	1	7.69676	0.981026	7.63388	1.02341	7.6847	1.09731	7.67195	7.67195	0.595035	5.33591	0.0666021	5.44776	0.0730332	5.54817	0.0748009	5.44029	5.44029	0.0619725
E57V	missense	1	7.51272	0.979619	7.50563	1.02184	7.69679	1.09614	7.56442	7.56442	0.594226	5.88319	0.118744	5.42117	0.0822416	5.8635	0.084217	5.71699	5.71699	0.153213
E58*	nonsense	1	11.9006	1.05555	12.6164	1.12411	12.2143	1.2208	12.2298	12.0241	0.650963	11.531	0.852001	11.4935	0.841689	11.5623	0.625659	11.5361	11.5341	0.43259
E58A	missense	1	8.12514	0.982699	8.06682	1.02472	8.02013	1.10071	8.07459	8.07459	0.596206	5.77236	0.194125	5.78027	0.120228	5.63908	0.15066	5.73426	5.73426	0.0845839
E58D	missense	1	7.697	0.000552201	7.5239	0.00325258	7.43766	0.00341133	7.55289	7.55289	0.0762643	5.51092	0.999675	5.3018	0.950009	5.52188	0.38545	5.49305	5.49537	0.336347
E58G	missense	1	7.68511	0.983446	7.80745	1.02445	8.13158	1.10087	7.85758	7.85758	0.596346	5.47047	0.0814613	4.72522	0.0435043	5.3049	0.0562349	5.16338	5.16531	0.226666
E58K	missense	1	7.67564	0.980216	7.66242	1.02266	7.74899	1.09708	7.69272	7.69272	0.594669	5.29537	0.0720844	5.19299	0.0434691	5.21568	0.0486057	5.21859	5.21859	0.0295533
E58Q	missense	1	7.88626	0.981671	7.76851	1.02371	7.68704	1.10093	7.78802	7.78802	0.595814	5.29889	0.160027	6.32658	0.127185	5.28501	0.131978	5.64017	5.64102	0.34665
E58V	missense	1	7.7179	0.981904	7.66341	1.02412	7.75643	1.09788	7.71081	7.71081	0.59546	5.94634	0.119419	5.32094	0.0483926	5.70017	0.0684714	5.64403	5.64403	0.181282
E6*	nonsense	1	11.6849	1.04699	11.6873	1.09232	11.0588	1.16963	11.5013	11.4726	0.634829	11.1198	0.812199	12.1563	0.915646	11.9007	0.661788	11.7246	11.7162	0.447574
E6A	missense	1	7.52875	0.982465	7.55065	1.02374	7.3052	1.10014	7.47059	7.47059	0.595872	5.32402	0.161062	5.1153	0.147499	4.39906	0.100149	4.93498	4.98065	0.284296
E6D	missense	1	8.07276	0.0417757	7.97131	0.00932585	8.30001	0.00693349	8.11556	8.11556	0.0988578	5.31701	0.0818748	4.17395	2.67952	4.50658	0.387089	4.98699	5.07361	0.383581
E6G	missense	1	7.33819	0.982771	7.26219	1.02407	7.33788	1.10084	7.31235	7.31235	0.596115	5.63898	0.184821	6.06909	0.134702	6.23809	0.103658	6.00922	6.00922	0.169014
E6K	missense	1	7.53111	0.981367	7.51463	1.02309	7.56534	1.09877	7.53558	7.53558	0.595281	4.89811	0.146997	5.33039	0.156134	6.22388	0.117264	5.48865	5.49692	0.392828
E6Q	missense	1	8.28443	0.62004	8.29806	0.574794	8.30202	1.21336	8.29287	8.29287	0.398185	6.2069	0.15846	5.45767	0.211773	6.16736	0.123485	5.96747	5.96747	0.230255
E6V	missense	1	7.87227	0.980934	7.84107	1.02307	8.13166	1.10042	7.93765	7.93765	0.59544	5.561	0.190601	5.74839	0.212056	6.20837	0.113118	5.86614	5.86614	0.205464
F34C	missense	1	10.6912	1.03349	10.4845	1.07271	9.63546	1.1487	10.309	10.3089	0.62462	5.50931	0.0844612	5.21119	0.140529	6.06722	0.10648	5.60088	5.60089	0.248416
F34I	missense	1	7.73198	0.981915	7.78297	1.02357	8.51984	1.10253	7.97957	7.97957	0.596095	5.85601	0.140887	5.90852	0.124436	5.46983	0.0875142	5.73033	5.73033	0.145693
F34L	missense	1	7.74668	0.0129784	7.78987	0.0145061	7.71164	0.0665493	7.76345	7.76345	0.0196987	4.60552	0.246059	5.73406	0.0675455	5.77756	0.0391118	5.40738	5.4158	0.365041
F34S	missense	1	9.87354	1.01518	9.11017	1.04566	8.73911	1.12136	9.27644	9.27644	0.610829	10.4804	0.724653	9.72454	0.633125	10.2895	0.52263	10.1597	10.1597	0.352232
F34V	missense	1	8.46204	0.983739	8.40411	1.02522	8.86013	1.10552	8.55858	8.55858	0.5973	5.17329	0.0601293	5.54399	0.0851999	6.20861	0.112404	5.63618	5.63633	0.301634
F59C	missense	1	10.6041	0.564667	10.5006	0.66064	10.2945	0.339399	10.3968	10.3968	0.26623	9.39038	0.631535	8.6166	0.51837	9.51269	0.463971	9.17746	9.17746	0.306211
F59I	missense	1	8.45609	0.983489	8.5664	1.02675	9.39885	1.11534	8.76564	8.76564	0.599083	4.0028	0.0509596	5.75412	0.106472	4.20987	0.0752197	4.65259	5.02005	0.551195
F59L	missense	1	11.0196	0.0459445	10.4623	0.0427196	9.89292	0.134001	10.4677	10.4677	0.322333	5.8929	0.0392269	5.71097	0.112053	5.86001	0.0433123	5.86753	5.86753	0.028143
F59S	missense	1	11.4298	1.04216	11.5428	1.09059	11.5346	1.19947	11.4981	11.469	0.638024	10.5286	0.73891	11.3519	0.830189	9.26535	0.447562	10.2313	10.2312	0.636909
F59Y	missense	1	7.99373	0.982122	8.13301	1.02453	8.28116	1.10027	8.12519	8.12519	0.595971	5.6963	0.118933	5.45063	0.0836508	5.30956	0.0637544	5.4673	5.4673	0.107994
G13A	missense	1	7.39486	0.984986	7.51175	1.02476	7.50349	1.09815	7.46647	7.46647	0.596315	5.43162	0.0719554	5.58746	0.0962757	5.05892	0.0612043	5.35328	5.35328	0.157469
G13C	missense	1	7.43832	0.98156	7.37242	1.02346	7.51431	1.09712	7.4384	7.4384	0.595134	5.99411	0.134221	6.23368	0.110118	4.92228	0.123496	5.71728	5.71948	0.403609
G13D	missense	1	8.00683	0.98083	7.95489	1.02303	8.24057	1.09939	8.05777	8.05777	0.595248	5.7363	0.113495	5.48028	0.0815514	5.35708	0.0559033	5.50681	5.50681	0.106763
G13R	missense	1	7.55302	0.98355	7.73899	1.02437	7.13578	1.1027	7.49396	7.49396	0.596643	4.58824	0.102449	5.58501	0.103985	5.69315	0.0792128	5.29026	5.30432	0.351279
G13S	missense	1	7.54708	0.980224	7.71784	1.02246	7.46222	1.09657	7.57987	7.57988	0.594549	4.74009	0.112096	6.27065	0.103152	4.40728	0.0972775	5.13931	5.29321	0.573996
G13V	missense	1	7.30373	0.982479	7.306	1.02396	7.74654	1.09717	7.43492	7.43492	0.595443	5.61199	0.110896	5.88151	0.121975	5.83674	0.0933768	5.7771	5.7771	0.0803524
G24A	missense	1	7.88277	0.982536	8.13402	1.02479	8.86004	1.10632	8.25271	8.25271	0.597071	4.16941	0.0801594	5.31292	0.0638792	5.35801	0.0699052	4.94788	5.05052	0.388336
G24E	missense	1	8.79859	0.342742	8.81202	0.392521	9.16206	0.386749	8.91465	8.91465	0.214725	5.18993	0.0511565	4.76293	0.0247621	4.92683	0.0315514	4.95666	4.9568	0.123406
G24R	missense	1	8.28361	0.981945	8.34416	1.02478	9.2791	1.11174	8.59203	8.59203	0.597784	5.45482	0.00143583	5.01076	0.00360019	4.78989	0.963077	5.21416	5.21453	0.206917
G24V	missense	1	10.1927	1.00351	9.84425	1.04205	8.95872	1.1085	9.7069	9.7069	0.605477	5.18646	0.0589247	5.98626	0.0856227	4.92535	0.0504904	5.36296	5.36723	0.317925
G24W	missense	1	8.27188	0.982122	8.2901	1.02479	9.06649	1.10844	8.50881	8.50881	0.597311	5.63941	0.0903926	5.75283	0.114792	4.9656	0.0536596	5.44522	5.44534	0.248495
G26A	missense	1	10.2598	1.00942	10.2356	1.05235	10.7009	1.16772	10.375	10.3749	0.618064	4.90013	0.0510844	3.98377	0.117484	3.96325	0.0752785	4.28733	4.71172	0.311534
G26E	missense	1	11.9038	1.05143	11.6834	1.08825	11.3389	1.17089	11.6625	11.6144	0.635211	11.0252	0.773391	11.0659	0.812499	11.3966	0.606266	11.2067	11.2066	0.411438
G26R	missense	1	8.04954	1.19587e-06	8.14816	0.0293315	8.67636	0.061343	8.28743	8.28743	0.192861	4.41603	0.0917896	5.01713	1.13435	4.14254	0.950953	4.4174	4.57761	0.09107
G26V	missense	1	8.62653	0.98457	8.74724	1.02801	9.35771	1.11311	8.87944	8.87944	0.59923	4.88126	0.0398878	4.73464	0.0427558	4.04184	0.058421	4.55406	4.74776	0.258186
G26W	missense	1	7.73149	0.98051	7.71067	1.02302	8.44457	1.1014	7.93289	7.93289	0.595492	5.21321	0.0558364	5.30674	0.0841687	5.01996	0.0526584	5.17171	5.17171	0.0841581
G29A	missense	1	7.75129	0.982273	7.83253	1.02384	8.15866	1.10014	7.89831	7.89831	0.595848	5.94836	0.222063	5.63304	0.0890993	5.46026	0.156615	5.63035	5.63035	0.0777737
G29C	missense	1	11.5313	1.04121	12.2081	1.11195	11.349	1.19026	11.7031	11.6468	0.640574	10.4575	0.707382	10.9334	0.758731	10.5719	0.52271	10.6259	10.6259	0.367719
G29D	missense	1	12.53	1.08332	12.0903	1.11155	12.27	1.22012	12.3026	12.0645	0.654675	12.5907	0.957706	12.3939	0.934353	12.5458	0.697637	12.5166	12.3073	0.482783
G29R	missense	1	12.0812	1.07015	12.9308	1.16748	11.8797	1.22506	12.2963	12.0548	0.663258	11.408	0.830773	11.5635	0.868239	11.777	0.646937	11.6186	11.6147	0.440023
G29S	missense	1	10.7455	1.01467	10.5248	1.05727	10.8622	1.1776	10.7017	10.701	0.621728	4.99963	0.0433706	3.95233	0.0946341	3.91298	0.0723029	4.29148	4.74733	0.357508
G29V	missense	1	11.0968	1.02908	11.5435	1.08609	11.6615	1.20839	11.4058	11.3851	0.635401	10.1615	0.694354	13.2461	1.03351	12.1133	0.668807	11.7355	11.5543	0.880751
G31A	missense	1	7.83219	0.982642	7.88115	1.02427	7.62403	1.09995	7.78765	7.78765	0.595986	4.66836	0.0670477	5.06683	0.0590615	3.85028	0.119742	4.53478	4.81836	0.355662
G31C	missense	1	7.96152	0.98107	7.68448	1.02279	7.42914	1.09748	7.71132	7.71132	0.594949	4.85569	0.14392	5.81381	0.217729	6.14864	0.109362	5.60576	5.60964	0.393674
G31D	missense	1	11.4685	0.949161	11.1121	0.736011	10.6972	0.590134	10.9755	10.9755	0.414249	11.8117	0.851342	12.854	0.975627	12.3121	0.665093	12.2863	12.1824	0.461709
G31R	missense	1	11.7533	1.05849	12.3665	1.14635	11.754	1.23068	11.9552	11.8367	0.657418	9.06391	0.594989	9.34227	0.701314	11.1427	0.623106	9.85513	9.85512	0.661802
G31S	missense	1	7.89337	0.980373	7.68369	1.02223	7.63199	1.0967	7.74562	7.74562	0.594558	5.70371	0.194011	5.06148	0.18483	6.24762	0.115621	5.6822	5.68278	0.346605
G31V	missense	1	11.265	1.02998	10.9554	1.06618	10.2969	1.13593	10.8712	10.8696	0.620492	10.7859	0.774968	12.6432	0.962041	10.8028	0.579272	11.197	11.1963	0.486129
G36A	missense	1	7.81175	0.98226	7.70218	1.02383	8.36545	1.10176	7.93669	7.93669	0.5961	4.4726	0.0656269	4.84316	0.0556209	4.11537	0.0824668	4.48043	4.68369	0.209801
G36C	missense	1	10.0433	1.0036	10.3637	1.0542	9.60024	1.12115	10.0194	10.0194	0.609913	7.40016	0.385118	9.07447	0.560992	9.64155	0.454062	8.67818	8.67818	0.694612
G36D	missense	1	10.8645	1.25542	10.7904	1.0208	10.3559	0.583562	10.5192	10.5192	0.469809	12.0832	0.898876	12.3641	0.925229	11.5376	0.611167	11.8604	11.8441	0.443547
G36S	missense	1	9.77203	1.02035	9.81955	1.06178	10.564	1.15821	10.016	10.016	0.621012	10.9091	0.756698	10.3573	0.682846	9.87481	0.478172	10.2186	10.2186	0.347847
G36V	missense	1	10.4892	1.01281	10.7248	1.06189	10.2508	1.14364	10.4993	10.4991	0.617064	8.57862	0.497674	10.1136	0.659645	9.08663	0.432071	9.1565	9.1565	0.381259
I37F	missense	1	9.994	1.01753	9.71246	1.05605	10.6664	1.1557	10.0901	10.0901	0.618839	4.78125	0.0404186	5.31675	0.0698725	5.23748	0.0589579	5.10829	5.10848	0.168247
I37L	missense	1	9.82123	0.998126	9.49625	1.03713	8.44189	1.10639	9.30168	9.30168	0.602982	5.64966	0.110821	4.85612	0.0492891	4.257	0.0832104	4.91805	5.04004	0.401148
I37M	missense	1	10.8279	1.01668	10.5062	1.05747	9.73954	1.13186	10.3975	10.3974	0.615191	4.80543	0.0366148	4.42518	0.0528559	4.33925	0.0517431	4.52537	4.64635	0.14426
I37N	missense	1	9.19207	0.991907	9.22928	1.03283	9.59851	1.11944	9.32261	9.32261	0.602823	5.61701	0.0890769	5.64265	0.0596621	4.82844	0.064969	5.36154	5.36245	0.267949
I37S	missense	1	9.89902	0.998807	9.74112	1.04073	8.76128	1.11069	9.50869	9.50869	0.604534	4.2254	0.07889	5.13928	0.0486564	4.90725	0.0438392	4.76045	4.85737	0.272707
I37T	missense	1	9.06207	0.988827	8.97417	1.03021	10.0314	1.12866	9.30865	9.30865	0.603029	5.46879	0.0942449	5.01012	0.0789341	4.54374	0.0661319	5.0043	5.02783	0.266893
I37V	missense	1	7.43019	0.9818	7.47524	1.02313	7.49743	1.09818	7.4652	7.4652	0.59529	5.85574	0.122585	5.5177	0.0731334	5.69553	0.0825588	5.67128	5.67128	0.0942856
I4F	missense	1	7.92275	0.981044	7.69764	1.02351	7.67119	1.09737	7.77269	7.77269	0.595067	5.70114	0.1149	5.88574	0.113723	5.44425	0.0643002	5.66338	5.66338	0.132713
I4L	missense	1	9.17382	0.99141	8.83706	1.029	8.69014	1.10409	8.91689	8.91689	0.599527	5.01106	0.0434488	5.66198	0.111842	6.42152	0.118023	5.69261	5.69555	0.408557
I4M	missense	1	7.55043	0.980547	7.71222	1.02302	7.87949	1.09807	7.70176	7.70176	0.594971	6.08963	0.148182	6.16813	0.0963007	6.30843	0.116225	6.19808	6.19808	0.0663139
I4N	missense	1	10.044	1.01176	9.65104	1.04903	8.8944	1.13306	9.57394	9.57394	0.612618	11.5397	0.83319	10.9857	0.762627	9.1061	0.415551	10.4097	10.4071	0.783878
I4S	missense	1	10.5174	1.00963	10.3517	1.05069	11.0374	1.16676	10.6058	10.6055	0.617634	7.26897	0.32405	7.32704	0.318389	5.46128	0.0819403	6.65172	6.65259	0.628812
I4T	missense	1	8.09323	0.982235	7.92296	1.02416	7.72941	1.09777	7.92859	7.92859	0.595525	6.16757	0.143213	5.49687	0.0638379	6.33309	0.111006	5.99003	5.99003	0.261435
I4V	missense	1	7.94924	0.9809	7.88064	1.02328	7.78966	1.09877	7.8792	7.8792	0.595213	5.84079	0.135424	5.52899	0.103175	5.30978	0.0552115	5.54055	5.54055	0.152081
I51F	missense	1	8.05933	0.981488	8.1325	1.02428	9.27966	1.11405	8.43581	8.43581	0.597938	4.8037	0.0379782	5.08083	0.0400398	4.87658	0.0437398	4.92028	4.92028	0.0832933
I51L	missense	1	8.42656	0.983411	8.44971	1.02613	9.47184	1.11687	8.73529	8.73529	0.599179	5.53527	0.0667403	5.08231	0.0431325	4.80574	0.0415976	5.13848	5.13992	0.211674
I51M	missense	1	10.472	1.00974	10.1632	1.05022	10.5562	1.15549	10.3897	10.3896	0.615873	5.39878	0.0725352	5.48007	0.0573962	5.72321	0.0787504	5.53055	5.53055	0.0943853
I51N	missense	1	8.192	0.982207	8.21578	1.0248	8.59262	1.10354	8.31713	8.31713	0.596562	5.08124	0.0591977	5.38216	0.0653078	6.23119	0.112415	5.55926	5.56078	0.341899
I51S	missense	1	8.15629	0.981339	8.22261	1.02445	8.39535	1.10069	8.24878	8.24878	0.595846	5.57008	0.0692543	5.51462	0.204364	6.24501	0.106071	5.7879	5.7879	0.238228
I51T	missense	1	7.64685	0.981971	7.79211	1.02355	8.07333	1.09937	7.82121	7.82121	0.595601	5.67995	0.094825	5.72365	0.0960288	6.15286	0.120968	5.84378	5.84378	0.146609
I51V	missense	1	7.7357	0.981779	7.87794	1.0235	7.96093	1.10021	7.84991	7.84991	0.595683	5.66786	0.107436	4.98253	0.0405327	4.869	0.0484503	5.16463	5.16824	0.245171
K2*	nonsense	1	10.5816	0.61291	10.2889	0.555636	10.2666	0.225081	10.3021	10.3021	0.197489	10.6691	0.749821	9.86499	0.669096	10.029	0.511687	10.1276	10.1276	0.357333
K22*	nonsense	1	11.84	0.988136	11.6985	0.979831	11.2397	0.595084	11.4631	11.4613	0.452233	11.5832	0.82949	11.9441	0.865265	12.1851	0.667008	11.9475	11.9222	0.445579
K22E	missense	1	7.99298	0.981626	7.85737	1.02333	8.48953	1.10198	8.09219	8.09219	0.595894	5.5048	0.0788592	5.35421	0.0548465	5.5971	0.0746338	5.47786	5.47786	0.0741684
K22M	missense	1	7.93472	0.98148	7.73505	1.02333	8.00907	1.09885	7.88896	7.88896	0.595367	5.03438	0.0451429	5.35605	0.0551662	5.33503	0.0676285	5.2383	5.2383	0.105847
K22N	missense	1	7.58902	0.00451609	7.71516	0.0259294	7.95073	0.000100175	7.75191	7.75191	0.106648	4.91648	0.467406	4.95951	1.67841	5.63833	0.0195569	5.42335	5.42523	0.307438
K22Q	missense	1	8.2957	0.983041	8.05498	1.0242	7.74124	1.09817	8.05106	8.05106	0.595776	5.39379	0.0763746	5.59866	0.0549564	4.49876	0.0957275	5.1671	5.19074	0.336508
K22R	missense	1	8.03985	0.98186	7.79618	1.0234	7.70955	1.09924	7.86039	7.86039	0.595525	5.96932	0.131432	5.67887	0.0932088	5.47681	0.0998682	5.6976	5.6976	0.137758
K22T	missense	1	9.2336	0.991823	8.99213	1.0312	8.9724	1.10771	9.07488	9.07488	0.600632	4.98181	0.0471975	5.65462	0.101611	5.13715	0.0542993	5.24932	5.24945	0.199546
K2E	missense	1	11.3003	1.03862	11.2146	1.07989	11.1169	1.16897	11.2178	11.2082	0.6304	11.3674	0.814244	11.3611	0.803136	11.4542	0.605699	11.4066	11.4062	0.415787
K2I	missense	1	11.5341	1.04859	11.5451	1.09377	11.2292	1.18158	11.4491	11.4246	0.637368	8.96126	0.514092	8.42947	0.448327	8.42251	0.326193	8.53669	8.53669	0.23468
K2N	missense	1	10.742	1.61882	10.8983	2.20276	10.9761	3.68185	10.8168	10.682	1.22956	10.3544	0.146332	10.2927	0.201051	10.128	0.224596	10.2885	10.2885	0.104677
K2Q	missense	1	8.72572	0.991218	9.06884	1.04234	8.48068	1.11441	8.76891	8.76891	0.603746	5.80192	0.108162	5.55743	0.193447	5.93405	0.180803	5.78447	5.78447	0.0836855
K2R	missense	1	10.6798	1.02122	10.401	1.06218	9.23925	1.14003	10.1614	10.1613	0.618434	5.41159	0.0892285	5.17509	0.0603915	5.35075	0.0641232	5.3035	5.3035	0.0716825
K50*	nonsense	1	12.0241	1.06995	12.3311	1.12071	12.4464	1.23729	12.2481	12.0315	0.656121	11.7066	0.8602	12.0875	0.907429	11.901	0.658641	11.8935	11.872	0.453094
K50E	missense	1	11.0273	1.03112	10.5394	1.06579	8.9307	1.14451	10.2415	10.2415	0.623099	6.03561	0.152033	5.87339	0.195996	5.6357	0.09209	5.82186	5.82186	0.131934
K50I	missense	1	11.1112	1.02602	10.6746	1.06467	10.7167	1.1787	10.849	10.8473	0.625992	5.41006	0.0835804	5.18195	0.0554535	4.78721	0.0483725	5.12188	5.12227	0.181751
K50N	missense	1	8.25335	0.0109452	8.32559	0.00889616	9.33433	0.00346077	8.63782	8.63782	0.348937	5.38074	0.0795921	5.7708	0.00022455	5.94221	0.0299275	5.70525	5.70525	0.162398
K50Q	missense	1	8.73838	0.900376	8.59711	0.446471	8.77066	0.900809	8.64898	8.64898	0.365574	4.54795	0.101596	5.73553	0.167683	5.75101	0.174496	5.33438	5.35751	0.403571
K50R	missense	1	7.68078	0.981542	7.76147	1.02322	7.52881	1.09729	7.66337	7.66337	0.595109	5.38898	0.085198	5.53357	0.0828603	5.71423	0.0872703	5.54478	5.54478	0.093354
K53*	nonsense	1	12.1394	1.07429	12.4321	1.12523	12.7185	1.26689	12.3991	12.1121	0.662363	10.0165	0.67125	10.7554	0.727856	10.0627	0.511535	10.2147	10.2147	0.355142
K53E	missense	1	7.68471	0.981506	7.71756	1.0233	7.86605	1.09805	7.74911	7.74911	0.595238	5.23334	0.175947	6.38716	0.131162	5.62018	0.066999	5.75197	5.75215	0.334359
K53I	missense	1	7.62732	0.981602	7.79457	1.02344	7.57675	1.09821	7.66905	7.66905	0.595314	5.68773	0.0906931	5.21948	0.0702983	4.76317	0.109637	5.22616	5.22965	0.264723
K53N	missense	1	7.72476	0.0475743	7.82324	0.0316342	7.81271	0.00435949	7.81218	7.8122	0.00433259	5.29059	0.127464	5.17925	0.0348469	5.28018	0.669878	5.18723	5.18723	0.0335712
K53Q	missense	1	7.73014	0.981736	7.44595	1.0239	7.6807	1.09879	7.61948	7.61948	0.595525	5.37414	0.166326	5.4878	0.175412	6.15984	0.116376	5.68732	5.68732	0.251849
K53R	missense	1	7.83049	0.981718	7.65102	1.02317	7.39642	1.0973	7.64208	7.64208	0.59514	5.83083	0.113778	5.90855	0.0862571	5.98962	0.0962554	5.91714	5.91714	0.0559382
K53T	missense	1	7.81659	0.982878	7.8306	1.0239	7.70463	1.09926	7.78844	7.78844	0.595854	5.59052	0.183985	5.69892	0.114148	6.0106	0.0999368	5.79301	5.79301	0.12864
K7*	nonsense	1	11.7103	1.06353	11.8923	1.11696	12.4557	1.24498	11.9792	11.8553	0.655008	12.1908	0.904811	11.5133	0.81162	10.8471	0.562052	11.2967	11.2966	0.411979
K7E	missense	1	7.87158	0.98099	7.93419	1.02348	7.63139	1.09761	7.82214	7.82214	0.595088	6.0519	0.126013	5.99375	0.0761308	5.83062	0.0778508	5.94221	5.94221	0.0665764
K7I	missense	1	7.86108	0.981476	7.92504	1.02372	8.02342	1.09852	7.9304	7.9304	0.595389	5.38309	0.0768024	5.21405	0.0589995	5.71946	0.0890827	5.43319	5.43319	0.147595
K7N	missense	1	7.87208	5.5181e-06	7.78245	0.00315816	7.60767	0.0006685	7.75407	7.75407	0.0776493	5.82695	0.346264	5.70328	0.178693	4.69425	1.97444	5.72263	5.72263	0.158284
K7Q	missense	1	8.14158	0.981891	7.93173	1.02356	7.95012	1.09952	8.01434	8.01434	0.595609	5.60049	0.102433	4.91253	0.0542968	6.02757	0.106058	5.50836	5.50989	0.326555
K7R	missense	1	7.66866	0.980679	7.68701	1.02309	7.61001	1.09735	7.65763	7.65763	0.5949	6.10806	0.153443	5.74638	0.112831	5.75739	0.0868157	5.8412	5.8412	0.100942
K7T	missense	1	8.50353	0.983756	8.32376	1.02517	8.27275	1.10139	8.37492	8.37492	0.59664	5.66742	0.0919431	5.43299	0.0607005	5.85161	0.091788	5.64292	5.64292	0.123683
K8*	nonsense	1	11.5761	1.049	12.362	1.12025	12.1829	1.22639	12.0105	11.8807	0.649505	11.0581	0.784818	12.3165	0.940812	12.1512	0.665229	11.8344	11.8195	0.446631
K8E	missense	1	7.75954	0.981146	7.80206	1.02346	8.31306	1.10078	7.936	7.936	0.595621	5.36177	0.0662355	5.14173	0.0607326	5.0197	0.0426792	5.16969	5.16969	0.0999059
K8M	missense	1	8.00156	0.981682	7.90825	1.02394	7.85407	1.0991	7.92669	7.92669	0.59557	5.7323	0.0932756	5.13573	0.081391	5.90639	0.111304	5.58721	5.58722	0.234389
K8N	missense	1	7.55397	0.0358403	7.67687	0.00086871	7.5872	0.0232959	7.61195	7.61195	0.0379688	5.15639	0.154395	5.12021	0.299086	5.56799	0.866308	5.15903	5.15903	0.135505
K8Q	missense	1	8.36436	0.411996	8.50059	0.465111	8.53378	0.508893	8.45367	8.45367	0.263749	4.76189	0.0419679	5.55916	0.169913	6.26429	0.111051	5.52338	5.53751	0.439535
K8R	missense	1	7.5255	0.981559	7.66004	1.02316	7.59794	1.09818	7.59232	7.59232	0.595243	5.82867	0.116085	6.23165	0.106004	5.68081	0.0794036	5.90963	5.90963	0.165885
K8T	missense	1	7.69737	0.982176	7.63221	1.02408	7.83158	1.0993	7.71473	7.71473	0.595739	5.43971	0.0771568	6.03808	0.116716	5.55109	0.0667105	5.66627	5.66627	0.178303
K9*	nonsense	1	11.6043	1.05442	11.1923	1.08781	10.9835	1.17503	11.2811	11.268	0.636442	11.1588	0.805557	11.6245	0.870379	10.7306	0.563299	11.0366	11.0366	0.407821
K9E	missense	1	11.3632	1.03699	11.0624	1.07331	11.4935	1.19102	11.2956	11.2824	0.632083	11.4003	0.816914	11.8166	0.854342	11.011	0.575221	11.2974	11.2972	0.412016
K9I	missense	1	11.6163	1.05905	11.5535	1.09995	11.4388	1.19716	11.5435	11.5082	0.643374	7.85858	0.402789	8.70525	0.487883	8.52602	0.352631	8.34387	8.34387	0.248684
K9N	missense	1	11.4121	1.0489	11.1106	1.08466	11.6709	1.20109	11.3807	11.3612	0.638603	5.70283	0.0258619	5.71156	0.0831961	5.89657	0.053678	5.77029	5.77029	0.0652704
K9R	missense	1	8.00366	0.98115	8.12225	1.024	9.15955	1.11043	8.37838	8.37838	0.597245	5.70008	0.107702	5.65105	0.087599	5.96826	0.0923856	5.77421	5.77421	0.10074
K9T	missense	1	11.4117	0.750713	11.4336	0.830602	10.9044	0.197588	10.9622	10.9622	0.186217	7.67535	0.38239	7.36507	0.343159	7.10697	0.240544	7.29339	7.29339	0.175133
L12F	missense	1	7.646	0.98065	7.52209	1.02297	7.56512	1.09741	7.58033	7.58033	0.59488	6.02545	0.129452	5.51494	0.0937815	6.14286	0.100448	5.89049	5.89049	0.196232
L12H	missense	1	7.20854	0.980722	7.34316	1.02233	7.87052	1.0973	7.44858	7.44858	0.594752	5.40398	0.0836574	5.36424	0.147922	6.35704	0.121826	5.70834	5.70852	0.324063
L12I	missense	1	7.61379	0.980608	7.63011	1.02266	8.36389	1.10052	7.8388	7.8388	0.595303	5.71818	0.104684	5.55981	0.102993	5.96895	0.0872583	5.75417	5.75417	0.121287
L12P	missense	1	10.6004	1.01777	10.6915	1.06421	10.2323	1.14929	10.5243	10.5241	0.619526	11.8184	0.858818	10.8887	0.775147	11.5032	0.604988	11.3997	11.3993	0.416947
L12R	missense	1	8.32322	0.982577	8.27126	1.02477	9.11206	1.11011	8.5342	8.5342	0.597671	5.49058	0.0724681	5.08964	0.0488912	5.58669	0.0732243	5.38481	5.38481	0.154115
L12V	missense	1	8.69728	0.984884	8.63389	1.02699	8.78451	1.10469	8.70134	8.70134	0.597775	5.49745	0.100348	5.91534	0.0828157	5.55141	0.0679516	5.65626	5.65626	0.130685
L14*	nonsense	1	11.5522	0.794699	12.1321	1.35771	11.7495	1.83464	11.7062	11.6488	0.642427	11.6867	0.019656	12.0935	0.562575	11.9623	0.426656	11.6878	11.6878	0.0196233
L14F	missense	1	7.8101	0.981774	7.97771	1.02408	8.8672	1.10615	8.17465	8.17465	0.596733	4.86334	1.1949	5.65253	0.0505764	5.78071	0.1466	5.66488	5.66488	0.0477729
L14I	missense	1	6.82116	0.982115	7.15244	1.02317	6.55307	1.09858	6.85459	6.85471	0.595431	5.67769	0.108569	5.05091	0.0558032	5.04718	0.132893	5.25674	5.25695	0.208733
L14S	missense	1	11.1166	1.03501	11.0169	1.07565	10.7793	1.16362	10.9844	10.9811	0.627909	11.4785	0.832956	9.7354	0.650863	10.5907	0.54532	10.5014	10.5014	0.423846
L14V	missense	1	7.64946	0.980212	7.56823	1.02235	7.80865	1.09704	7.66875	7.66875	0.594601	5.50424	0.0984015	5.48922	0.0994351	5.42368	0.0934035	5.47053	5.47053	0.0559859
L1F	missense	1	12.0142	1.06514	12.7184	1.13013	12.3932	1.22765	12.3591	12.0956	0.655415	12.2882	0.934454	11.5028	0.81562	11.0268	0.588974	11.4173	11.4167	0.425198
L1H	missense	1	12.2006	1.06969	12.0596	1.11122	11.7509	1.20382	12.0218	11.8889	0.649046	12.5702	0.999229	11.4817	0.840259	11.059	0.597674	11.4638	11.4625	0.4378
L1I	missense	1	8.83766	0.587669	8.78641	0.475463	9.06027	0.685115	8.86386	8.86386	0.325308	5.77144	0.116895	5.63594	0.0838988	6.09984	0.104279	5.83211	5.83211	0.139802
L1P	missense	1	11.8516	1.05771	11.9723	1.10935	11.9238	1.22251	11.9132	11.8102	0.648812	12.777	1.01481	11.1108	0.793502	11.5267	0.644343	11.6381	11.6329	0.448659
L1R	missense	1	10.5973	1.04421	10.4811	1.07203	10.8478	1.18622	10.6281	10.6275	0.632718	11.5407	0.846164	10.796	0.778885	10.5206	0.544018	10.813	10.813	0.394548
L1V	missense	1	7.85199	0.980507	7.71934	1.02327	7.75235	1.09857	7.77789	7.77789	0.595091	5.77657	0.184413	5.92299	0.132812	5.89911	0.0889259	5.88853	5.88853	0.0685907
L33*	nonsense	1	10.3955	1.01054	10.5129	1.05928	10.3193	1.1451	10.4132	10.413	0.616268	11.2941	0.937321	12.1799	0.0570558	12.3213	0.158982	12.1931	12.1931	0.0536143
L33F	missense	1	9.98856	0.403412	9.78202	0.13325	9.72786	0.0699351	9.74529	9.74529	0.0612075	5.39965	0.112976	5.3563	0.00410709	5.29571	0.124212	5.35629	5.35635	0.00410214
L33I	missense	1	7.53711	0.98293	7.39516	1.02423	7.44339	1.10007	7.46152	7.46152	0.59606	5.99934	0.144496	5.2942	0.142027	5.94296	0.102978	5.74943	5.74943	0.223367
L33S	missense	1	11.5968	1.05143	11.2052	1.08325	11.4876	1.20799	11.4295	11.4061	0.639915	11.4465	0.837069	10.6708	0.773643	11.8346	0.648357	11.3784	11.3779	0.427302
L33V	missense	1	8.58307	0.984252	8.35691	1.02535	8.81972	1.1054	8.57542	8.57542	0.59742	5.17185	0.0470569	4.70319	0.044566	5.55676	0.0702263	5.1417	5.14645	0.246369
L40*	nonsense	1	11.274	0.0721189	11.4585	0.00873369	10.9885	0.0196672	11.2398	11.2398	0.140339	11.0135	0.851601	12.6832	0.111301	11.6912	0.0439103	11.9875	11.9571	0.445681
L40F	missense	1	8.57747	0.0381707	8.54803	0.0957428	9.51563	0.0104756	8.88409	8.88409	0.31941	5.38139	0.00082119	5.24054	0.00295581	5.019	0.00945199	5.21381	5.21381	0.105416
L40I	missense	1	8.26092	0.982987	7.90106	1.02389	7.71844	1.09903	7.9796	7.9796	0.595839	5.90135	0.127557	5.71933	0.110262	5.77632	0.106128	5.78921	5.78921	0.0655831
L40S	missense	1	10.9532	1.03387	10.896	1.07353	10.7838	1.16434	10.8845	10.8825	0.627346	11.7831	0.860218	11.3135	0.792747	11.0188	0.569054	11.2678	11.2677	0.407207
L40V	missense	1	8.61148	0.984735	8.15496	1.02437	8.0347	1.0987	8.28692	8.28692	0.596269	5.46973	0.0728136	6.00018	0.115533	5.79047	0.0794149	5.74416	5.74416	0.153323
L47*	nonsense	1	11.8079	1.06187	12.1179	1.11422	11.9223	1.21498	11.946	11.8341	0.649599	11.6002	0.844942	10.7202	0.750689	10.7703	0.562602	10.9398	10.9398	0.397321
L47F	missense	1	7.48904	0.98243	7.43379	1.02424	7.5742	1.10092	7.49529	7.49529	0.596084	4.87655	0.082325	5.11979	0.134554	4.78652	0.077034	4.89863	4.89863	0.084883
L47M	missense	1	8.49933	0.984101	8.16121	1.02459	8.27852	1.101	8.31989	8.31989	0.59654	6.0119	0.151416	5.61056	0.166507	6.20856	0.119412	5.95798	5.95798	0.174254
L47S	missense	1	7.44131	0.98277	7.53415	1.02431	7.28808	1.09938	7.42771	7.42771	0.59593	5.2901	0.0671181	5.03533	0.0541036	4.72643	0.051195	5.01511	5.01594	0.162659
L47V	missense	1	7.80037	0.981362	7.92569	1.02356	7.84513	1.09767	7.8559	7.8559	0.595196	5.86343	0.121386	5.23598	0.0527058	4.73195	0.0488	5.2696	5.27973	0.324832
L47W	missense	1	7.73929	0.980693	7.78116	1.0229	7.65799	1.09712	7.72955	7.72955	0.59483	4.86391	0.0421632	5.33857	0.0735691	5.51948	0.0617625	5.23799	5.23813	0.197223
L48F	missense	1	7.6017	0.979691	7.61876	1.02216	8.24818	1.09911	7.79679	7.79679	0.594776	4.97858	0.0421789	5.34829	0.0517798	5.06158	0.0448499	5.12787	5.12787	0.111364
L48H	missense	1	11.2035	1.0352	11.5324	1.09768	10.9597	1.18043	11.243	11.2319	0.634903	12.2766	0.964712	12.7717	0.998443	12.1386	0.670428	12.3206	12.1926	0.482106
L48I	missense	1	8.05934	0.981164	8.21112	1.02437	8.63233	1.10324	8.27809	8.27809	0.596195	4.94777	0.0443769	5.33896	0.0576805	5.08469	0.0467771	5.1214	5.1214	0.113792
L48P	missense	1	10.7266	1.03169	11.3256	1.08068	10.3553	1.15326	10.8183	10.8169	0.626513	10.1911	0.707199	10.5365	0.751494	10.9543	0.559413	10.629	10.629	0.378895
L48R	missense	1	10.9523	1.03171	10.7641	1.06911	10.4823	1.15149	10.7502	10.7493	0.623957	12.2786	0.931937	10.4678	0.726982	10.6462	0.537521	10.8907	10.8907	0.402142
L48V	missense	1	7.80749	0.980315	7.67809	1.02263	7.88856	1.09772	7.78752	7.78752	0.594788	5.30549	0.0606848	5.76366	0.122391	5.54207	0.0719415	5.52093	5.52093	0.128986
L52F	missense	1	7.99787	0.980868	8.01768	1.02354	8.92877	1.10681	8.275	8.275	0.596527	5.71909	0.112012	5.90898	0.122024	6.06002	0.0978035	5.90135	5.90135	0.102171
L52H	missense	1	7.95918	0.982127	8.04194	1.02413	8.79442	1.10517	8.23072	8.23072	0.596667	6.14687	0.153007	5.68151	0.0818131	5.84374	0.0824422	5.86368	5.86368	0.123919
L52I	missense	1	9.25081	0.990092	9.1055	1.03167	10.1234	1.13592	9.44819	9.44819	0.604711	5.63893	0.0918816	4.80178	0.0361092	5.24739	0.0536332	5.22377	5.22539	0.241125
L52P	missense	1	11.1604	1.03256	11.214	1.07974	10.4879	1.1509	10.9794	10.9762	0.626146	11.6924	0.870383	11.4157	0.849897	11.0546	0.578642	11.2904	11.2902	0.419183
L52R	missense	1	12.0039	1.07333	12.4343	1.13192	12.0314	1.22126	12.1567	11.9747	0.656673	10.7747	0.781791	12.3337	0.962961	10.8589	0.582882	11.1156	11.1156	0.420411
L52V	missense	1	10.5504	1.01243	10.1701	1.05049	10.6437	1.16432	10.4451	10.445	0.617868	5.38183	0.0833477	5.36145	0.085257	4.86177	0.043969	5.19506	5.19511	0.173285
M23I	missense	1	7.6693	0.980465	7.70399	1.02282	7.44946	1.09701	7.61641	7.61641	0.594745	5.19354	0.276021	5.05195	0.0546336	4.91565	0.295056	5.05276	5.05276	0.052731
M23K	missense	1	11.0065	1.03333	11.5019	1.08558	11.2109	1.19577	11.2332	11.2226	0.634433	8.43554	0.500923	8.77086	0.543579	8.85539	0.411779	8.70771	8.70771	0.274543
M23L	missense	1	7.94091	0.019525	7.94053	0.0717254	8.60012	0.320308	7.94315	7.94315	0.0188069	4.9071	0.106081	5.57534	0.0902353	5.04744	0.57888	5.21657	5.22013	0.262229
M23R	missense	1	11.4096	1.04766	11.7545	1.0931	12.0352	1.24763	11.6985	11.6406	0.646787	10.5427	0.730712	9.84038	0.657677	10.4717	0.536588	10.2985	10.2985	0.361364
M23T	missense	1	10.6325	1.0191	10.9353	1.07491	10.5161	1.15807	10.7006	10.6999	0.6233	9.11515	0.554562	9.11734	0.541296	8.97111	0.391365	9.04444	9.04444	0.27531
M23V	missense	1	8.42036	0.983164	8.28636	1.02482	9.34356	1.11297	8.64144	8.64144	0.598256	4.59284	0.0433281	5.07175	0.0425794	4.94331	0.0442591	4.86933	4.87307	0.143171
M25I	missense	1	8.71125	0.985326	8.83964	1.02904	9.64943	1.11857	9.02531	9.02531	0.600453	4.9409	0.255387	4.73896	0.423905	4.6062	0.347935	4.80754	4.83433	0.185193
M25K	missense	1	7.58956	0.980316	7.83007	1.02266	8.57936	1.10236	7.95999	7.95999	0.595528	5.22412	0.0600289	4.58368	0.0543101	5.14581	0.0607239	4.98378	4.99068	0.202081
M25L	missense	1	9.50087	1.00097	9.32939	1.046	10.3603	1.14574	9.68711	9.6871	0.611554	4.94372	0.00376418	5.04292	0.000580988	4.95875	0.019145	4.98275	4.98275	0.0317623
M25R	missense	1	7.48188	0.979415	7.8528	1.02323	8.31359	1.09989	7.85075	7.85075	0.595049	4.90448	0.0455467	4.90195	0.0464764	4.94594	0.0540438	4.9146	4.9146	0.0278707
M25T	missense	1	9.39528	0.841702	9.4067	0.463927	9.31995	0.381668	9.35937	9.35937	0.27818	10.2926	0.697305	9.27443	0.579341	9.20116	0.428039	9.43586	9.43586	0.308695
M25V	missense	1	10.0472	1.00444	9.49202	1.0384	10.1289	1.1382	9.87928	9.87928	0.609656	5.18771	0.0546329	4.92106	0.0505928	4.52301	0.052449	4.87707	4.89362	0.192981
N10D	missense	1	8.42678	0.983128	8.33394	1.02516	9.30539	1.11291	8.64909	8.64909	0.598308	5.14611	0.0575484	5.56681	0.0924555	5.87837	0.0896051	5.52592	5.52592	0.213976
N10H	missense	1	7.92134	0.981841	7.87142	1.02364	7.72072	1.0989	7.84553	7.84553	0.595514	5.56725	0.185113	5.97657	0.205194	5.65683	0.0895326	5.68488	5.68488	0.0750576
N10I	missense	1	7.82835	0.981368	7.55988	1.02346	7.63293	1.09748	7.6801	7.6801	0.595147	5.41748	0.0728779	5.21562	0.0584706	5.79249	0.0778351	5.47235	5.47235	0.168859
N10K	missense	1	8.06536	0.423011	8.13034	0.358253	8.26656	0.623697	8.12952	8.12952	0.250386	4.73541	0.196487	5.31764	0.0894675	5.57806	0.0307729	5.24229	5.24338	0.236991
N10S	missense	1	7.55381	0.981343	7.33474	1.02366	7.46712	1.09946	7.45424	7.45424	0.595496	5.6327	0.107936	5.49755	0.0988128	4.97336	0.0466667	5.35845	5.35848	0.204899
N10T	missense	1	8.29177	0.983007	8.18104	1.02466	7.70933	1.09864	8.08294	8.08294	0.595935	5.11676	0.066976	5.92085	0.209572	5.28707	0.143711	5.40931	5.40939	0.232848
N10Y	missense	1	7.53584	0.98201	7.54004	1.02357	7.4824	1.0991	7.52157	7.52157	0.59557	5.24803	0.184899	4.05667	0.0891442	4.95305	0.127111	4.74012	4.91101	0.360684
N35D	missense	1	11.1007	1.03926	11.007	1.07463	11.314	1.19761	11.1279	11.121	0.633849	10.6076	0.733194	9.82343	0.655346	10.6153	0.538751	10.3719	10.3719	0.361932
N35H	missense	1	9.47013	0.585629	9.54206	0.360126	9.29924	0.262	9.39333	9.39333	0.199227	5.85731	0.103237	6.08934	0.133027	5.8067	0.0895835	5.89238	5.89238	0.0748992
N35I	missense	1	10.8902	1.02097	10.2888	1.05325	8.70315	1.11144	10.02	10.02	0.63371	5.51522	0.104573	5.46419	0.0992391	4.99764	0.055586	5.31602	5.31602	0.169096
N35K	missense	1	10.1315	0.285871	10.4352	0.259569	10.1344	0.209827	10.2234	10.2234	0.141717	6.99575	0.905787	6.60659	0.0122144	6.71861	0.0332525	6.65957	6.65957	0.0555699
N35S	missense	1	10.5322	1.01178	10.0044	1.04665	8.93689	1.1175	9.87833	9.87833	0.609657	5.3683	0.0808629	5.18015	0.0575224	5.78563	0.0935834	5.43904	5.43904	0.177961
N35T	missense	1	8.46268	0.983806	8.25727	1.02492	8.51994	1.10233	8.40983	8.40983	0.596751	5.51986	0.0787591	5.99547	0.128573	6.13011	0.105421	5.87428	5.87428	0.190078
N35Y	missense	1	9.14161	0.818075	9.28012	0.751161	8.90634	0.505148	9.04746	9.04746	0.373057	6.11635	0.218099	6.76625	0.265786	6.34161	0.185951	6.37779	6.37779	0.167657
N38D	missense	1	11.0134	0.496834	10.5564	0.569063	10.4407	0.282517	10.5768	10.5768	0.225486	12.1204	0.9025	12.2597	0.913878	12.3527	0.678674	12.2664	12.1659	0.466446
N38H	missense	1	10.6297	1.04773	10.8195	1.09683	10.3683	1.16963	10.6162	10.6156	0.635879	11.6089	0.893274	11.6173	0.849757	12.3954	0.681252	11.9649	11.934	0.456779
N38I	missense	1	11.2305	1.04115	10.724	1.06905	10.538	1.15282	10.8523	10.8507	0.626231	12.4516	0.938019	11.5616	0.824621	10.9608	0.578183	11.4238	11.4231	0.425302
N38K	missense	1	10.9268	0.0711558	10.8129	0.224136	10.6063	0.151943	10.8117	10.8117	0.110328	8.21714	1.59903	8.25905	2.30319	8.98007	2.76342	8.36886	8.37101	1.18631
N38S	missense	1	12.0008	1.06202	11.6428	1.09437	11.2419	1.1795	11.6548	11.6061	0.640136	10.5266	0.723365	11.1332	0.796751	10.2034	0.511133	10.4881	10.4881	0.369762
N38T	missense	1	10.7192	1.06133	10.7984	1.10562	10.7442	1.19933	10.7534	10.752	0.645355	12.2938	0.931334	10.5119	0.720948	10.4379	0.533045	10.8584	10.8584	0.47895
N38Y	missense	1	11.247	1.0446	11.0321	1.07842	10.7487	1.16492	11.0274	11.0232	0.630796	11.9319	0.875657	11.0487	0.768789	11.937	0.64604	11.657	11.6529	0.430648
N41D	missense	1	11.136	1.03324	11.063	1.07465	11.0531	1.16945	11.0871	11.0818	0.628222	10.514	0.717088	9.8719	0.642535	9.73891	0.465557	9.94262	9.94262	0.333692
N41H	missense	1	7.62036	0.980513	7.65231	1.02243	7.51296	1.09608	7.59956	7.59956	0.594531	4.47651	0.0679943	4.46375	0.0541523	5.33761	0.0525973	4.76005	4.86912	0.289583
N41I	missense	1	11.811	1.06491	11.7959	1.10399	11.8703	1.21353	11.8227	11.741	0.648021	11.2053	0.812833	10.4204	0.74018	10.5198	0.527795	10.6433	10.6433	0.379907
N41K	missense	1	8.02825	0.0201514	7.97737	0.00220233	7.679	0.0992338	7.91652	7.91652	0.0965764	5.35949	0.0244349	5.34494	1.009	5.40064	0.172237	5.36029	5.36029	0.0241857
N41S	missense	1	7.58492	0.98211	7.6859	1.02328	7.31519	1.10112	7.54018	7.54018	0.595855	6.03838	0.145374	5.28356	0.0668831	6.1542	0.105767	5.81702	5.81702	0.278173
N41T	missense	1	9.25151	0.256951	8.92615	0.200674	9.27027	0.389538	9.08067	9.08067	0.14654	4.99736	0.0464045	4.45753	0.0538653	4.531	0.063914	4.66353	4.72906	0.170042
N41Y	missense	1	8.33587	0.982744	8.44493	1.02596	9.27093	1.11236	8.64347	8.64347	0.598294	5.66944	0.15585	5.00276	0.0465204	3.92474	0.0771604	4.85957	5.08192	0.506478
N44D	missense	1	11.3527	1.03818	11.1383	1.07623	11.0103	1.16652	11.1798	11.1718	0.629188	10.3287	0.719269	9.42962	0.60314	10.0463	0.505197	9.91264	9.91264	0.340998
N44H	missense	1	11.2368	1.03824	10.5843	1.06358	9.10689	1.14093	10.3788	10.3786	0.623775	5.60702	0.0938951	4.84755	0.0522836	4.76394	0.056236	5.06798	5.08242	0.265704
N44I	missense	1	10.4007	0.593313	10.229	0.574244	9.29196	0.472095	9.90296	9.90296	0.372031	11.3305	0.786361	11.3416	0.787788	10.4297	0.52764	10.8588	10.8588	0.382919
N44K	missense	1	7.72561	0.0307609	7.4505	0.0028092	7.52242	0.025703	7.56417	7.56417	0.0820251	5.72063	0.00471843	4.41733	0.0471303	5.88082	0.00857589	5.34063	5.38289	0.462931
N44S	missense	1	9.36519	0.994136	8.91166	1.03039	8.14662	1.10589	8.85153	8.85153	0.600694	5.1426	0.061874	4.19693	0.0734417	3.75255	0.0899636	4.36592	4.80748	0.410138
N44T	missense	1	9.98213	1.0007	9.37754	1.03523	8.55631	1.1039	9.35205	9.35205	0.602767	4.466	0.0620853	4.23189	0.0769305	3.97723	0.0884505	4.23045	4.5848	0.141069
N44Y	missense	1	11.7168	1.0545	11.9811	1.10707	12.0887	1.22653	11.9113	11.8091	0.64821	10.4573	0.716952	11.006	0.772926	9.52541	0.454544	10.164	10.164	0.468475
Q16*	nonsense	1	11.5695	1.04627	12.2404	1.11338	11.8025	1.20425	11.8608	11.7725	0.644189	11.14	0.801734	10.5298	0.739334	11.1912	0.592872	10.9842	10.9842	0.400636
Q16E	missense	1	11.2716	1.03151	11.5817	1.08634	11.2891	1.18942	11.3819	11.3634	0.63321	12.5295	0.959136	12.8042	1.00779	11.8518	0.659064	12.2346	12.1369	0.478155
Q16H	missense	1	11.0485	0.425028	10.9205	0.0274068	10.8961	0.653736	10.921	10.921	0.0273261	5.39835	0.268991	5.61537	0.00891419	5.04111	0.00492622	5.34392	5.34393	0.196344
Q16K	missense	1	11.2121	1.03108	11.9101	1.09887	11.3739	1.20011	11.4924	11.464	0.637176	9.14254	0.572742	10.9881	0.80416	10.9434	0.572178	10.3075	10.3075	0.632099
Q16L	missense	1	11.5368	1.05716	12.0644	1.11123	11.6565	1.19917	11.7495	11.6833	0.645494	10.7845	0.762645	12.3957	0.931119	12.3988	0.676841	11.8449	11.7983	0.553102
Q16R	missense	1	11.077	1.03163	11.2862	1.08074	10.7883	1.16043	11.0631	11.0584	0.627654	7.62879	0.364616	6.68281	0.262537	7.20097	0.250148	7.12924	7.12924	0.259391
Q27*	nonsense	1	10.2116	1.00603	10.0249	1.04661	10.2262	1.136	10.1521	10.1521	0.611318	12.0761	0.907771	11.9691	0.892446	11.8147	0.631408	11.9174	11.8947	0.448229
Q27E	missense	1	9.34062	0.992564	9.57081	1.04528	8.7378	1.11194	9.23954	9.23954	0.604225	12.3639	0.924104	11.6938	0.865026	12.4642	0.687493	12.2161	12.131	0.465083
Q27H	missense	1	10.8049	0.0399781	11.2384	0.421297	11.1697	0.00150477	11.0159	11.0159	0.154856	10.1748	0.989656	10.9794	0.16899	10.9116	0.161954	10.9334	10.9334	0.116119
Q27K	missense	1	9.87913	1.00106	10.0875	1.04635	10.0991	1.1338	10.0136	10.0136	0.609805	8.79766	0.500811	10.3427	0.673473	10.675	0.511717	9.91226	9.91226	0.604926
Q27L	missense	1	10.23	0.886	10.1693	0.750167	9.99224	0.453137	10.0702	10.0702	0.355312	10.7026	0.739256	11.5585	0.839	10.8295	0.558925	10.9541	10.954	0.393704
Q27P	missense	1	10.3156	1.0123	10.4722	1.05647	10.2181	1.13792	10.3402	10.3401	0.614981	10.2135	0.681844	9.49235	0.578543	9.74835	0.454169	9.77195	9.77195	0.31644
Q27R	missense	1	10.2526	1.00987	10.4511	1.05493	10.7324	1.16302	10.4562	10.456	0.617987	11.0625	0.782754	10.3441	0.705962	11.2597	0.578809	10.9337	10.9337	0.388558
S15A	missense	1	10.2427	1.00484	10.0656	1.04765	10.9307	1.17915	10.3699	10.3699	0.617717	5.67972	0.0980208	5.33105	0.0490482	6.09757	0.104212	5.69558	5.69558	0.222661
S15C	missense	1	7.92201	0.980681	8.23218	1.02437	9.06541	1.10877	8.35878	8.35878	0.596954	5.14805	0.0550257	5.3604	0.0592318	5.90726	0.0977688	5.46578	5.4658	0.223545
S15F	missense	1	11.9877	1.05978	11.4905	1.0884	11.9574	1.2096	11.8056	11.7296	0.643093	12.3758	0.929626	11.2687	0.803921	8.39365	0.332721	10.5579	10.4677	1.22545
S15P	missense	1	10.6488	1.02179	10.2794	1.05716	10.5502	1.15853	10.4933	10.4931	0.620455	10.8599	0.788885	11.0335	0.788487	10.6234	0.547963	10.7822	10.7822	0.39086
S15T	missense	1	8.18057	0.396803	8.19229	0.421319	8.27776	0.41629	8.21588	8.21588	0.237323	5.08343	0.0597637	5.76764	0.122532	5.63964	0.0954713	5.48732	5.48733	0.213165
S15Y	missense	1	11.2083	1.03052	11.1713	1.07368	11.4147	1.21985	11.2513	11.2398	0.634856	7.57981	0.365352	8.67156	0.484581	6.30173	0.175956	7.46088	7.46091	0.687462
S18A	missense	1	7.46348	0.981554	7.59765	1.02317	7.55898	1.09843	7.53694	7.53694	0.595282	4.63709	0.102977	5.00649	0.0485165	4.66327	0.0565655	4.77736	4.78429	0.122229
S18C	missense	1	7.71194	0.980719	7.8163	1.023	7.96498	1.09831	7.82152	7.82152	0.595044	5.47868	0.0765774	5.18661	0.0479235	5.11815	0.0425921	5.25321	5.25321	0.106824
S18F	missense	1	7.80109	0.980704	7.97254	1.02353	8.77669	1.10498	8.14328	8.14328	0.596201	5.84057	0.119187	5.35562	0.0760451	5.43699	0.0560189	5.52989	5.52989	0.141489
S18P	missense	1	11.2389	1.03851	11.7234	1.10751	11.5091	1.21987	11.4777	11.4491	0.643557	11.9131	0.895759	11.7498	0.900839	11.4664	0.634734	11.649	11.6434	0.448984
S18T	missense	1	7.98315	0.312578	7.98264	0.333983	7.86147	0.189365	7.91099	7.91099	0.145731	4.89951	0.0532608	3.72192	0.0529063	5.43936	0.0667793	4.68639	4.99944	0.507019
S18Y	missense	1	8.16003	0.981573	8.19147	1.02444	8.8082	1.10499	8.35962	8.35962	0.596576	4.78184	0.0354407	5.92618	0.100936	5.79427	0.0823786	5.49618	5.50057	0.363431
S28*	nonsense	1	11.0247	0.671975	11.5962	0.221291	11.2989	1.45161	11.5353	11.5353	0.208018	11.4439	0.133778	11.8406	0.650106	11.8911	0.00257636	11.7033	11.7033	0.192508
S28A	missense	1	10.6178	1.02137	10.2088	1.05488	10.3031	1.14506	10.3859	10.3858	0.617812	10.9703	0.767771	10.1477	0.669053	10.0481	0.489701	10.2687	10.2687	0.351355
S28L	missense	1	11.0413	1.02834	11.2827	1.0782	11.3963	1.18376	11.2243	11.2146	0.630004	10.6035	0.739711	12.0005	0.928406	11.8014	0.643533	11.4387	11.4377	0.436946
S28P	missense	1	10.732	1.02378	10.7675	1.0686	10.5671	1.15768	10.6963	10.6956	0.623062	5.86549	0.14877	5.5776	0.145639	5.81636	0.0937612	5.77114	5.77114	0.0722844
S28T	missense	1	7.88618	0.981284	7.86928	1.02337	8.56281	1.10289	8.07803	8.07803	0.59597	4.15975	0.0826484	3.79077	0.103195	3.36046	0.128218	3.77839	4.59534	0.230129
S55C	missense	1	7.50722	0.981809	7.59481	1.02315	7.64156	1.0982	7.57634	7.57634	0.5953	5.47781	0.0660093	4.35185	0.10748	5.12077	0.124078	4.98656	5.04481	0.333625
S55G	missense	1	7.3678	0.982613	7.45261	1.02411	7.47038	1.10181	7.42659	7.42659	0.596241	5.27207	0.0722757	5.33527	0.0575082	5.9844	0.103709	5.5243	5.52431	0.224265
S55H	missense	1	9.05683	1.03812	10.1439	1.28103	8.08833	1.19672	9.05065	9.05065	0.668819	4.22513	0.182772	5.28625	0.306326	2.92186	0.206641	4.13076	4.95292	0.678875
S55I	missense	1	10.3203	1.00864	9.82974	1.04431	10.3564	1.13929	10.1623	10.1622	0.611954	10.4992	0.716451	11.7734	0.853625	9.354	0.433644	10.3941	10.3934	0.702254
S55K	missense	1	9.71066	1.28758	9.58545	1.27429	9.94173	1.17962	9.75657	9.75654	0.71839	3.8832	0.182304	4.87358	2.23128	4.56653	2.35195	3.89378	4.57975	0.181159
S55N	missense	1	7.71457	0.97992	7.49463	1.02229	7.67293	1.09656	7.62796	7.62796	0.594449	5.68986	0.104365	5.59606	0.0958979	5.69557	0.0813204	5.66332	5.66332	0.0533179
S55R	missense	1	7.65811	0.0315218	7.61443	0.0150939	7.82394	0.0764108	7.67723	7.67723	0.0524553	5.29896	0.553378	5.05348	0.953628	5.43268	0.0827893	5.427	5.427	0.0815779
S55T	missense	1	7.36573	0.982511	7.61645	1.02309	7.32153	1.09826	7.43767	7.43767	0.595454	5.76593	0.104423	5.44715	0.0676329	5.66568	0.0715297	5.6156	5.6156	0.0939756
V19A	missense	1	7.6395	0.9811	7.88819	1.02409	8.87589	1.10641	8.08343	8.08343	0.596624	5.7362	0.109631	5.23603	0.0505918	4.47516	0.0513249	5.1446	5.18272	0.365785
V19D	missense	1	8.52696	0.535522	9.12935	0.27698	8.56433	0.184586	8.75694	8.75694	0.216066	8.83645	0.557443	10.2297	0.69484	9.74939	0.499428	9.55102	9.55102	0.383416
V19F	missense	1	10.9228	1.02448	10.9452	1.06903	10.6433	1.15139	10.8487	10.8472	0.622316	9.91272	0.637212	11.3831	0.805684	11.3959	0.589304	10.8701	10.87	0.511732
V19G	missense	1	8.71687	1.11718	8.34937	0.926893	8.29858	0.571599	8.37703	8.37703	0.446061	10.8552	0.781409	11.7484	0.922971	11.5166	0.634567	11.3635	11.3629	0.434577
V19I	missense	1	7.47879	0.980222	7.58432	1.02251	7.48233	1.09635	7.51551	7.51551	0.594525	5.33947	0.0738295	5.7194	0.0692731	5.81736	0.0831271	5.62429	5.62429	0.145493
V19L	missense	1	10.75	1.01691	10.2288	1.05359	8.68441	1.1198	9.95553	9.95553	0.613784	5.91886	0.133948	5.80198	0.133641	5.47977	0.0780539	5.71512	5.71512	0.138671
V30A	missense	1	8.08347	0.982169	8.02926	1.0242	9.03018	1.1088	8.33972	8.33972	0.59726	5.43927	0.0940018	4.90996	0.0448022	4.91981	0.053366	5.08131	5.08171	0.170511
V30D	missense	1	11.3675	1.04068	11.6259	1.10393	10.9989	1.18046	11.3462	11.3292	0.637375	11.4528	0.851931	10.6614	0.751137	12.3687	0.709936	11.5205	11.5106	0.529597
V30F	missense	1	8.94044	0.99961	8.63518	1.04169	8.23047	1.11434	8.62769	8.62769	0.605488	11.1933	0.796997	12.1338	0.899738	11.612	0.628043	11.6093	11.6061	0.432546
V30G	missense	1	10.445	1.01199	10.2549	1.05248	10.7683	1.16174	10.4709	10.4708	0.617785	10.5936	0.743271	12.4245	0.924831	11.106	0.586646	11.2106	11.2105	0.412774
V30I	missense	1	7.78924	0.980013	7.8238	1.02248	7.6889	1.09671	7.77144	7.77144	0.594529	5.35448	0.058765	4.74832	0.030546	4.73269	0.0327294	4.94249	4.95357	0.203353
V30L	missense	1	11.3248	1.03189	10.6008	1.06046	9.58861	1.13905	10.5622	10.5619	0.620279	5.62438	0.187206	5.26736	0.0519065	5.70754	0.0818326	5.51614	5.51614	0.150496
V54A	missense	1	8.12344	0.98322	8.18966	1.02498	7.82958	1.0994	8.05944	8.05944	0.596166	5.87989	0.126101	5.7214	0.113224	5.74858	0.100364	5.77414	5.77414	0.0645272
V54D	missense	1	11.5449	1.05283	11.4713	1.09432	11.7738	1.21285	11.5839	11.5438	0.643222	10.8618	0.782447	11.3568	0.818195	10.6468	0.561517	10.871	10.871	0.39845
V54F	missense	1	11.6029	1.04622	11.8203	1.09652	11.6753	1.19725	11.6976	11.6425	0.639799	9.94161	0.672503	10.3849	0.723327	10.9084	0.57786	10.4674	10.4674	0.374841
V54G	missense	1	11.4404	1.05529	11.0942	1.09222	10.5957	1.18542	11.0763	11.0704	0.639157	11.0379	0.782581	11.3192	0.798331	10.0525	0.485718	10.6131	10.6131	0.439363
V54I	missense	1	7.66738	0.979944	7.83199	1.02256	7.91828	1.09741	7.79671	7.79671	0.594642	5.30385	0.0674599	5.24442	0.0549962	5.46372	0.0591412	5.337	5.337	0.0669512
V54L	missense	1	9.81776	1.01132	9.53725	1.04648	8.78874	1.13683	9.42282	9.42282	0.612605	12.6261	0.956048	12.7623	0.96062	10.4498	0.523338	11.7728	11.6149	0.820846
V56A	missense	1	9.01259	0.987634	8.96244	1.03052	9.93449	1.13391	9.25663	9.25663	0.603616	5.8481	0.132638	5.46039	0.0779554	5.77581	0.0833087	5.68188	5.68188	0.121377
V56D	missense	1	11.359	1.04434	11.0997	1.08113	10.9075	1.16997	11.1386	11.1316	0.632078	10.3007	0.705332	9.87712	0.639098	9.57407	0.478861	9.8238	9.8238	0.33673
V56F	missense	1	12.133	1.06604	12.2665	1.1129	12.5943	1.24159	12.3072	12.0674	0.654274	11.6385	0.849394	11.5262	0.831714	11.2686	0.59923	11.4262	11.4255	0.421952
V56G	missense	1	11.3893	1.04713	11.1784	1.08653	11.159	1.17773	11.2503	11.2389	0.634996	8.95587	0.549718	8.70601	0.551402	9.29981	0.458802	9.02743	9.02743	0.296842
V56I	missense	1	7.69403	0.979768	7.79544	1.02246	7.8044	1.09692	7.76073	7.76073	0.594505	5.54827	0.10358	5.32678	0.0611262	5.60249	0.077867	5.48346	5.48346	0.0906176
V56L	missense	1	7.88981	0.982633	7.97091	1.02406	7.73849	1.09805	7.87272	7.87272	0.595638	6.02234	0.128126	6.09326	0.127233	4.62727	0.0999226	5.57803	5.59605	0.47874
V56T	missense	1	10.1294	1.01705	9.67017	1.07537	10.7874	1.22746	10.1453	10.1453	0.633062	7.29593	0.511229	8.1451	0.653228	6.3694	0.354	7.15944	7.15944	0.512413
Y43*	nonsense	1	11.0444	0.0481308	11.0618	0.00578	10.9413	0.0332119	11.0183	11.0183	0.0390709	10.2035	0.0682578	11.2395	0.00281945	11.1491	0.000745583	10.8671	10.8671	0.329718
Y43C	missense	1	7.56944	0.981327	7.55429	1.02342	7.98753	1.09957	7.68692	7.68692	0.595462	5.55423	0.0902064	4.98433	0.0452093	5.65273	0.084797	5.39135	5.39137	0.211232
Y43D	missense	1	10.077	1.00159	10.0321	1.0463	9.49501	1.12454	9.89142	9.89141	0.608461	4.97319	0.036189	4.37542	0.105652	6.05799	0.0940975	5.13577	5.23963	0.490728
Y43F	missense	1	7.51107	0.981879	7.82325	1.02344	7.54502	1.0977	7.62667	7.62667	0.595293	5.41833	0.087891	5.72418	0.112909	5.20333	0.0616497	5.43708	5.43708	0.149553
Y43H	missense	1	7.76623	0.982207	7.51156	1.02439	7.24395	1.10209	7.52708	7.52708	0.596251	5.2536	0.0952579	5.89859	0.0926137	5.18307	0.137638	5.45091	5.45094	0.229492
Y43N	missense	1	7.29503	0.984554	7.50753	1.02444	7.74206	1.09949	7.49856	7.49856	0.596371	4.94182	0.0510051	5.99486	0.130437	5.58888	0.0770579	5.49998	5.50083	0.306453
Y43S	missense	1	7.68221	0.981768	7.3488	1.02414	7.56216	1.09941	7.53417	7.53417	0.595678	5.00988	0.0481876	3.25636	0.0534121	5.8121	0.0842485	4.69188	5.19738	0.75449
Y5*	nonsense	1	11.398	0.00999073	11.2258	0.985496	11.3167	0.557721	11.3979	11.3979	0.00998862	11.5486	0.0718705	10.8018	1.5603	10.9101	0.784988	11.5417	11.5417	0.071496
Y5C	missense	1	11.6076	1.04456	11.6643	1.09059	11.6209	1.19103	11.6308	11.5864	0.637289	10.8573	0.772169	11.1762	0.797882	11.3216	0.602974	11.1537	11.1537	0.408302
Y5D	missense	1	10.9362	1.02195	11.3566	1.07919	11.0612	1.16969	11.1138	11.108	0.626588	12.4102	0.940041	10.8559	0.755893	11.2079	0.587024	11.3366	11.3364	0.415811
Y5F	missense	1	10.4273	1.00855	10.1334	1.05005	10.2447	1.14897	10.2744	10.2743	0.614579	5.50658	0.170258	6.11278	0.0867577	5.58136	0.0638227	5.74505	5.74505	0.193068
Y5H	missense	1	10.4083	1.01181	10.0946	1.04894	10.5049	1.15327	10.3278	10.3277	0.615747	10.8082	0.783193	10.9515	0.794043	10.7535	0.543657	10.8146	10.8146	0.389259
Y5N	missense	1	11.0868	1.02956	11.3849	1.08316	10.8443	1.16165	11.1161	11.1101	0.627852	11.482	0.833839	11.4278	0.818987	11.5048	0.612835	11.4784	11.4774	0.422888
Y5S	missense	1	12.0167	1.06834	12.3684	1.129	12.423	1.2489	12.2497	12.0304	0.659121	10.2044	0.69974	11.2454	0.823304	10.0759	0.510412	10.3461	10.3461	0.368702
A20G,E58K	missense	2	8.3201	1.09049	8.23716	1.11233	8.77953	1.20868	8.42613	8.42613	0.654608	4.03318	0.196753	6.82032	0.334271	7.78023	0.371695	6.1937	6.35884	1.13005
A20G,S55N	missense	2	9.16394	1.02817	8.04975	1.07625	8.96319	1.14595	8.73031	8.73031	0.623688	5.43489	0.204748	4.20658	0.290466	5.08248	0.222889	4.93221	5.01973	0.355792
A20S,A32T	missense	2	13.1712	1.41891	13.0767	1.4286	12.5556	1.56752	12.9582	12.2001	0.847074	15.0355	1.35246	8.97588	0.64276	12.5167	0.770298	12.0309	11.1097	1.73959
A20S,E57K	missense	2	11.0506	1.04384	11.0026	1.09355	10.6268	1.21481	10.916	10.9131	0.641288	4.92679	0.211542	4.39519	0.191858	4.41424	0.207685	4.57216	4.68569	0.171168
A20S,G26R	missense	2	11.7875	1.06799	11.1538	1.10603	11.3074	1.45494	11.4437	11.4095	0.679378	2.82672	0.286847	5.88931	0.372243	4.98768	0.232837	4.5596	5.2659	0.905174
A20T,A46T	missense	2	13.3658	1.37168	13.6629	1.28731	13.0077	1.51855	13.3811	12.3583	0.798449	9.11776	0.631282	7.28334	0.493423	9.14792	0.471197	8.49579	8.49579	0.628739
A20T,D21N	missense	2	12.4439	1.35499	12.3976	1.349	11.351	1.44875	12.0962	11.843	0.79793	9.92619	0.7665	11.5407	0.969424	12.4997	0.773118	11.3071	11.2557	0.793751
A20T,E57K	missense	2	11.8139	1.32247	11.7455	1.31728	11.9078	1.48339	11.8159	11.663	0.789945	12.8345	1.0698	13.9796	1.13424	11.634	0.644298	12.5745	12.1582	0.713882
A20T,G26R	missense	2	11.1958	3.23373	10.9582	0.678057	10.4799	0.0684858	10.4851	10.4851	0.068124	11.9729	1.09552	14.1032	1.31905	10.301	0.684601	11.9028	11.5235	1.09401
A20T,V30I	missense	2	12.9896	1.3707	13.6648	1.403	13.0417	1.53352	13.2388	12.3008	0.826051	14.3054	1.31348	14.1741	1.16218	12.4045	0.710975	13.3166	12.4102	0.709505
A20V,A46T	missense	2	10.296	1.1835	11.0206	1.21525	10.9765	1.30395	10.7461	10.7423	0.710813	9.67421	0.842634	7.17922	0.547584	10.0258	0.592682	8.91587	8.91583	0.929261
A20V,G36S	missense	2	12.3293	1.37292	11.5466	1.31215	12.0869	1.54814	11.9657	11.7538	0.808828	17.8064	2.04805	13.1031	1.18832	18.2471	1.31737	16.2287	12.1657	1.75215
A32G,E57K	missense	2	12.7819	1.37754	11.1161	1.21223	11.5804	1.48353	11.7713	11.6384	0.775719	4.10207	0.224037	5.83496	0.176176	4.98696	0.259671	4.98189	5.15009	0.505978
A32G,S55N	missense	2	10.6954	1.10657	11.8846	1.16931	10.4189	1.33827	11.035	11.0258	0.689017	4.80611	0.190127	4.55386	0.277648	4.33636	0.206395	4.57601	4.67563	0.156412
A32S,E57K	missense	2	8.63687	1.01519	8.39011	1.04989	8.9256	1.12489	8.63849	8.63849	0.612243	6.99163	0.448273	4.00057	0.221244	6.73815	0.231831	5.89032	6.04585	0.964193
A32T,A46T	missense	2	12.9822	1.21301	13.4333	1.38296	12.0934	1.35194	12.8391	12.2314	0.756014	18.164	1.85267	10.6211	0.762164	10.9232	0.740373	12.9618	11.032	2.31678
A32T,V56L	missense	2	12.8267	1.38472	12.5546	1.38206	11.7222	1.4838	12.3971	11.9949	0.816696	18.3847	1.891	14.0427	1.3533	14.1709	1.03921	15.1363	12.3842	1.1817
A32V,E58K	missense	2	12.2985	1.34684	11.6863	1.32702	11.2768	1.44759	11.7753	11.6329	0.791473	9.15597	0.768542	7.61323	0.575678	14.5882	0.929377	10.4057	9.9326	2.1006
A32V,V56I	missense	2	12.9897	1.37276	12.0252	1.22085	12.1068	1.47974	12.3563	12.0045	0.776553	15.1071	1.45492	14.027	1.14472	13.0402	0.779413	13.6411	12.5617	0.589731
A39E,V56I	missense	2	11.6451	1.32183	12.0677	1.3337	11.0422	1.43079	11.61	11.5109	0.784946	13.2178	1.25479	14.984	1.29314	17.6207	1.14829	15.3165	12.3324	1.30164
A39G,A46T	missense	2	8.70293	1.00235	8.38287	1.03949	8.80305	1.11995	8.62332	8.62332	0.606556	4.94879	0.17603	3.03145	0.397421	3.9265	0.290911	4.01257	4.83163	0.553622
A39G,V54I	missense	2	8.09619	1.08873	8.08122	1.07645	8.40573	1.2002	8.18031	8.18031	0.645382	4.39226	0.188992	5.70405	0.156106	4.11655	0.286509	4.75553	5.02066	0.494124
A39G,V56I	missense	2	8.47513	1.02087	7.72594	1.07455	6.53019	1.36393	7.75814	7.75814	0.650513	5.34932	0.377834	4.03617	0.211995	4.41235	0.249822	4.54571	4.83287	0.368822
A39T,A42T	missense	2	7.86492	1.04549	7.96561	1.047	7.86127	1.19785	7.90031	7.90031	0.629436	4.02963	0.217182	6.13372	0.218859	5.37195	0.265256	5.17694	5.34637	0.618948
A39T,A42V	missense	2	10.127	1.01688	9.7153	1.06884	9.68186	1.14577	9.85839	9.85839	0.619678	5.90349	0.21764	2.97108	0.223071	4.70634	0.246157	4.52718	5.2122	0.852726
A39T,A46V	missense	2	9.48175	1.01661	8.9605	1.091	9.06613	1.15398	9.18862	9.18862	0.625162	5.46701	0.236587	3.11691	0.211932	1.92218	0.243063	3.5021	5.08222	1.04011
A39T,E57*	nonsense	2	12.4453	1.36126	12.5847	1.36632	11.6163	1.47998	12.247	11.9231	0.807957	9.76899	0.873772	9.59638	0.802768	11.0364	0.743863	10.1951	10.1951	0.487963
A39T,E57D	missense	2	8.70486	1.02358	8.09541	1.07653	7.50135	1.36662	8.20746	8.20746	0.651946	3.76204	0.282957	3.2243	0.280594	4.04747	0.292683	3.67287	4.59428	0.241346
A39T,E57V	missense	2	9.93493	1.29146	8.23789	1.07787	8.85395	1.15042	8.90714	8.90714	0.671778	5.52171	0.219719	5.78761	0.214602	5.08314	0.343289	5.54057	5.54057	0.170515
A39T,E58K	missense	2	9.08285	1.00869	8.97901	1.04904	9.29423	1.12217	9.11022	9.11022	0.610206	5.0126	0.144796	4.23634	0.181845	2.10094	0.170726	3.78451	5.01694	0.870941
A39T,K50*	nonsense	2	12.3604	1.39226	11.3004	1.2747	12.1354	1.55008	11.8783	11.6985	0.803864	10.7179	0.947926	11.1794	0.978474	10.27	0.591698	10.5589	10.5589	0.446604
A39T,S55N	missense	2	7.62442	1.02636	7.34117	1.07354	7.65942	1.12972	7.54046	7.54046	0.620111	5.28426	0.334244	7.5834	0.414112	5.85684	0.331297	6.22245	6.23525	0.681946
A39T,V56I	missense	2	8.27953	1.00461	8.20608	1.04459	8.68525	1.11956	8.37431	8.37431	0.608006	5.22768	0.118891	6.01	0.102632	3.74107	0.136966	4.99529	5.27131	0.664923
A39V,A46T	missense	2	11.4555	1.04315	11.3696	1.09812	10.8413	1.22988	11.2574	11.2443	0.644242	5.96885	0.433252	4.24817	0.245719	2.93005	0.26305	4.35507	5.16654	0.869006
A39V,A49T	missense	2	12.5172	1.36928	12.1551	1.35285	11.8437	1.49936	12.1909	11.8903	0.809891	4.49475	0.217569	5.91107	0.385284	7.67331	0.393792	6.00453	6.11446	0.923582
A39V,E58K	missense	2	10.8353	1.023	10.5088	1.0666	11.3569	1.20941	10.8629	10.861	0.630162	3.20042	0.264153	3.24871	0.218888	4.17261	0.26825	3.53153	4.61784	0.310925
A39V,V56I	missense	2	8.55357	1.03148	8.05293	1.0765	8.81031	1.13314	8.46368	8.46368	0.622377	9.37899	0.721212	6.40609	0.253728	4.59649	0.297672	6.7288	6.88743	1.36625
A3E,A49T	missense	2	11.8215	1.33418	12.8231	1.38751	12.1099	1.52986	12.2481	11.9191	0.814199	10.4033	0.842637	11.7539	1.05901	12.8871	0.813839	11.6888	11.578	0.772505
A3G,E57K	missense	2	7.87968	1.02734	8.2963	1.04953	8.42764	1.1291	8.18579	8.18579	0.61549	6.00389	0.254592	3.72455	0.211469	5.45741	0.323736	5.05206	5.32439	0.695118
A3G,V56I	missense	2	8.20452	1.04808	8.43416	1.05013	8.23686	1.20062	8.29639	8.29639	0.631083	11.4023	0.863546	5.80272	0.283434	6.37803	0.243078	7.77505	7.88963	1.7341
A3S,A45T	missense	2	10.7837	1.04782	10.6048	1.0854	11.4693	1.2624	10.9003	10.8973	0.647235	8.4187	0.566855	9.49429	0.811462	5.69352	0.284578	7.7787	7.78722	1.14926
A3T,A45T	missense	2	10.218	1.05798	9.94916	1.10322	11.0311	1.26348	10.3412	10.341	0.653519	14.5016	1.28123	7.76737	0.481557	7.40872	0.362722	9.74699	9.43365	2.23146
A3T,E58K	missense	2	9.73362	1.28791	8.49228	1.06463	9.16026	1.13935	9.05222	9.05222	0.665854	5.23532	0.214143	4.92064	0.229899	4.14723	0.238813	4.77401	4.90038	0.322167
A3T,S55R	missense	2	8.90063	1.51691	8.27149	1.34592	8.9211	1.26434	8.69315	8.69315	0.787578	4.12542	34.371	5.19078	0.0415269	5.41956	17.8131	5.19078	5.19078	0.0415267
A42G,E58K	missense	2	10.7479	1.04384	9.57196	1.06565	10.219	1.27783	10.184	10.1839	0.644053	3.22492	0.314349	4.45305	0.150132	5.31675	0.205822	4.3513	4.94929	0.596044
A42G,S55N	missense	2	8.89526	1.05501	8.01214	1.112	8.9944	1.13592	8.63849	8.63849	0.634727	3.27972	0.375202	3.98236	0.266334	3.66662	0.263078	3.71032	4.56901	0.175011
A42T,A45T	missense	2	11.3484	1.07139	10.6015	1.09487	11.6209	1.31697	11.1442	11.1339	0.661984	9.41043	0.632114	12.4808	0.97534	7.48639	0.316409	9.67669	9.627	1.42949
A42T,A49T	missense	2	12.8276	1.36105	11.9474	1.20786	12.7186	1.51296	12.436	12.0453	0.775654	13.9527	1.36703	10.695	0.879979	10.063	0.599021	11.2925	11.1273	1.07263
A42T,E57D	missense	2	8.45292	1.04994	8.00992	1.076	8.24399	1.15959	8.23896	8.23896	0.630622	4.02252	0.9134	3.4172	0.0113962	4.15647	4.72446	3.4173	4.53862	0.0113953
A42T,E57K	missense	2	8.34244	1.00243	8.36318	1.04573	8.58362	1.11416	8.42098	8.42098	0.606875	5.81806	0.169359	6.02168	0.134804	5.27361	0.148903	5.70575	5.70575	0.226046
A42T,L48V	missense	2	8.29462	1.09021	7.97279	1.10988	8.28489	1.16144	8.1825	8.1825	0.64624	4.92768	0.3577	5.92794	0.309416	2.87359	0.246792	4.56676	5.26921	0.905998
A42T,V56I	missense	2	8.04677	1.02784	7.92417	1.07588	8.2574	1.16128	8.06647	8.06647	0.625979	8.68571	0.625312	6.8449	0.447206	6.33577	0.334622	7.20858	7.20871	0.681989
A42T,Y43C	missense	2	8.31385	1.04858	8.83203	1.05963	7.96341	1.19485	8.40025	8.40025	0.632387	3.12624	0.228245	4.96904	0.25427	6.25725	0.27507	4.77919	5.35632	0.909157
A42V,A45S	missense	2	9.88877	1.2899	8.20322	1.06239	9.3755	1.13258	9.05337	9.05337	0.664221	5.27297	0.182394	5.90991	0.178384	2.47361	0.292373	4.56324	5.38292	1.05016
A42V,E57K	missense	2	9.59799	1.00497	10.1094	1.05547	9.34015	1.13196	9.69464	9.69464	0.612193	4.23068	0.256228	3.33837	0.177399	5.41652	0.201507	4.32648	4.95047	0.606952
A42V,E58K	missense	2	8.67856	1.00754	8.90464	1.04041	9.50234	1.12715	8.99653	8.99653	0.609027	5.42194	0.373975	5.10945	0.227813	4.85343	0.260862	5.07229	5.07245	0.155958
A42V,S55N	missense	2	8.27202	1.02942	7.89289	1.07576	8.471	1.13497	8.20502	8.20502	0.622082	5.41081	0.283269	7.46512	0.569819	8.66828	0.460054	7.1494	7.15997	0.973466
A45D,A49T	missense	2	12.8529	1.38557	12.5992	1.38797	11.5582	1.48274	12.3708	11.9808	0.817908	19.6789	2.22301	13.8547	1.28644	19.1756	1.32637	17.3773	12.183	1.93083
A45D,E57V	missense	2	11.8519	1.34626	11.9907	1.34129	10.2123	1.29856	11.3255	11.28	0.766824	10.4149	0.969099	7.26984	0.55991	10.9126	0.820948	9.44681	9.43876	1.18721
A45G,A46T	missense	2	10.9314	1.03769	9.98307	1.05647	10.9229	1.21992	10.5888	10.5883	0.632889	5.27331	0.203812	3.9876	0.324315	4.66383	0.30493	4.67427	4.89129	0.375977
A45S,A49T	missense	2	11.3073	1.31464	12.5671	1.37585	11.4426	1.4559	11.7693	11.6261	0.795896	11.3246	1.04085	9.23484	0.759977	12.4889	0.771547	10.9965	10.9198	1.00067
A45S,E57K	missense	2	9.1149	1.00419	8.48561	1.05056	8.85768	1.124	8.82717	8.82717	0.609794	4.67897	0.314081	3.71689	0.21484	4.26142	0.247946	4.18432	4.66647	0.277018
A45S,S55N	missense	2	9.0802	1.0378	8.10091	1.07664	9.52976	1.19048	8.86888	8.86888	0.632865	4.65175	0.301254	3.08677	0.186059	5.35712	0.284877	4.34998	5.01391	0.678385
A45S,V56I	missense	2	7.53662	1.04466	8.34838	1.06408	7.68864	1.15492	7.86257	7.86257	0.626318	4.13088	0.250905	5.89686	0.207732	3.49836	0.21786	4.51124	5.10084	0.720319
A45T,A46T	missense	2	12.0165	1.06842	11.3105	1.09079	10.8718	1.26926	11.4586	11.4293	0.654109	5.48868	0.228262	5.48365	0.221103	4.54221	0.157389	5.15383	5.17494	0.32312
A45T,A49T	missense	2	12.5096	1.18572	12.2134	1.20645	13.0505	1.5225	12.5259	12.1162	0.739278	14.4602	1.21256	12.6993	0.98116	9.94875	0.563558	12.2046	11.502	1.33781
A45T,E57A	missense	2	10.2764	1.04959	10.1005	1.08433	10.0547	1.27109	10.1558	10.1557	0.648588	5.31781	0.198279	6.6619	0.385863	4.75075	0.232191	5.53886	5.5807	0.547067
A45T,E57D	missense	2	10.5055	1.01704	9.95166	1.05348	8.90166	1.13521	9.846	9.846	0.615016	8.35564	0.516365	9.4397	0.617838	6.86097	0.330566	8.14935	8.14935	0.75667
A45T,E57Q	missense	2	10.0517	1.0155	10.056	1.05204	10.2005	1.13995	10.0965	10.0965	0.615135	6.24682	0.240005	3.61158	0.174359	3.75883	0.213692	4.5338	5.21447	0.852553
A45T,E57V	missense	2	9.74966	1.06678	9.90344	1.10908	10.0975	1.29806	9.89471	9.8947	0.661517	13.0098	1.02342	11.2311	0.789426	5.82182	0.249672	9.93604	9.57871	2.18713
A45T,E58K	missense	2	11.594	1.10569	12.1978	1.20205	10.4411	1.23746	11.4391	11.4052	0.67993	9.26482	0.719341	12.1319	1.06718	11.266	0.664011	10.7856	10.7691	0.834486
A45T,F59L	missense	2	10.5328	0.998173	11.135	0.541211	11.3647	0.462114	11.1868	11.1868	0.331488	9.4538	0.723097	9.82573	0.714159	10.0593	0.606297	9.81423	9.81423	0.389438
A45T,F59V	missense	2	11.4616	1.10279	11.0748	1.31411	10.7349	1.32619	11.1382	11.1212	0.712484	5.77348	0.185006	4.30739	0.165981	3.11716	0.26891	4.4084	5.10127	0.765036
A45T,I51V	missense	2	10.4033	1.12125	9.83278	1.16845	10.2747	1.30902	10.1699	10.1697	0.688191	13.0426	1.13803	11.2842	0.828015	6.76508	0.364525	10.2514	9.9319	1.89573
A45T,K50N	missense	2	12.7728	1.37987	12.1014	1.34639	10.9827	1.2819	11.9067	11.738	0.770284	13.175	1.10947	10.7805	0.77102	8.9616	0.528686	10.8187	10.6987	1.19283
A45T,K53N	missense	2	10.7636	0.0115645	10.8218	0.474385	10.9304	0.00443388	10.8467	10.8467	0.0792173	9.76958	1.01464	6.84698	0.0927698	5.30815	0.0546071	7.1381	7.19188	1.23273
A45T,L48F	missense	2	10.1106	1.03523	9.42577	1.09719	9.62614	1.25993	9.74544	9.74544	0.64634	16.1173	1.48118	13.0246	1.03629	10.929	0.668935	13.1267	11.766	1.4625
A45T,L52V	missense	2	12.2482	1.3591	10.8431	1.23227	11.4164	1.33074	11.4576	11.3989	0.752792	10.447	0.946508	14.7693	1.4472	11.2241	0.845528	11.9185	11.4592	1.19729
A45T,V56I	missense	2	10.6732	1.04333	10.7008	1.0872	10.9772	1.24342	10.7644	10.7629	0.643961	7.92242	0.428379	9.72937	0.61727	5.06071	0.136711	7.52069	7.57074	1.36437
A45V,A46T	missense	2	10.8222	1.02272	10.4643	1.06712	9.30654	1.17179	10.2688	10.2687	0.624695	6.54106	0.336245	7.22032	0.359102	2.55012	0.253061	5.4283	6.09051	1.46066
A45V,E58*	nonsense	2	12.526	1.37521	12.3192	1.36785	11.5286	1.47295	12.1519	11.8678	0.810001	8.77215	0.597788	10.4569	0.894902	16.422	1.21092	11.7914	10.5799	2.28842
A46E,E57K	missense	2	12.1513	1.33912	11.4355	1.31248	11.3354	1.43807	11.6518	11.5434	0.785259	14.1735	1.22948	9.95797	0.814021	11.5351	0.684654	11.7357	11.388	1.14516
A46E,V56I	missense	2	11.9584	1.33083	11.1748	1.30121	10.9907	1.42426	11.3882	11.3306	0.778922	9.28889	0.657068	8.9749	0.684693	4.97541	0.284824	7.68895	7.73615	1.41658
A46G,E58K	missense	2	10.6978	1.02632	10.1289	1.06999	10.579	1.19025	10.4681	10.4679	0.628858	4.69087	0.220527	5.82686	0.172016	4.4288	0.238447	4.99448	5.10983	0.433907
A46T,E57*	nonsense	2	12.5514	1.35918	12.7865	1.3669	11.5113	1.45291	12.3147	11.963	0.803157	13.1248	1.08958	10.8136	0.778385	10.8301	0.607698	11.3345	11.3226	0.608566
A46T,E57D	missense	2	8.00031	0.034221	8.8129	0.592044	8.76328	0.0433319	8.45046	8.45046	0.30113	3.9344	54.7103	5.78319	2.54298	3.14964	42.2862	5.76975	7.05213	2.53566
A46T,E58*	nonsense	2	12.3179	1.34615	12.012	1.21658	12.2463	1.37477	12.1787	11.9223	0.754509	15.5619	1.46247	11.2099	0.96893	8.80528	0.618557	11.6808	10.7923	1.9301
A46T,E58K	missense	2	8.98382	0.996849	8.60015	1.04389	9.67337	1.12939	9.05344	9.05344	0.607681	5.00432	0.214	5.05065	0.114276	5.03092	0.135214	5.037	5.037	0.080817
A46T,F59I	missense	2	10.8547	1.03076	11.2221	1.10199	11.0585	1.25614	11.0347	11.0294	0.645709	4.0122	0.203636	3.92245	0.174469	6.76899	0.19815	4.90036	5.42927	0.933915
A46T,K50*	nonsense	2	13.0678	1.26482	12.9648	1.38068	11.4684	1.34564	12.5171	12.0909	0.766529	10.7543	0.967258	11.8158	1.05645	13.5417	0.959561	12.0472	11.7876	0.835671
A46T,K50E	missense	2	11.452	1.12729	12.0986	1.34737	11.5127	1.47632	11.6657	11.5726	0.746064	4.77387	0.163726	5.89516	0.166981	3.54422	0.189925	4.74012	5.15731	0.677988
A46T,L48I	missense	2	11.8312	1.06378	11.4058	1.10535	10.5234	1.22697	11.317	11.2997	0.650063	4.52205	0.252927	4.3885	0.287861	3.55763	0.280246	4.16159	4.67947	0.30139
A46T,L48V	missense	2	9.23581	1.00215	8.50358	1.04697	9.03793	1.12065	8.93053	8.93053	0.6081	5.22385	0.204114	5.08867	0.212193	4.00678	0.234515	4.78002	4.94753	0.381956
A46T,L52F	missense	2	10.8588	1.04129	11.1132	1.10823	11.2734	1.25322	11.0573	11.0511	0.649133	5.74568	0.178512	4.64502	0.171362	2.6484	0.314917	4.362	5.19327	0.899862
A46T,S55I	missense	2	11.235	1.14237	11.7945	1.31783	11.3097	1.44425	11.4315	11.3805	0.740941	10.9522	1.0275	10.5313	0.869608	6.2462	0.426247	9.13724	9.10846	1.54935
A46T,V56G	missense	2	10.9877	1.23299	11.1156	1.25333	10.8694	1.36546	10.9975	10.9839	0.739074	12.2329	1.13124	8.40457	0.679206	6.98448	0.455606	9.06531	9.04473	1.51327
A46V,E57*	nonsense	2	12.2501	1.35045	13.0313	1.39173	12.461	1.52389	12.5806	12.0793	0.817796	10.4305	0.934755	6.79129	0.480043	8.92908	0.52421	8.60918	8.60926	1.03875
A46V,E57K	missense	2	10.059	1.00895	10.4592	1.06054	9.08307	1.14967	9.91345	9.91345	0.616862	3.7726	0.182946	3.90111	0.134432	5.04143	0.1509	4.24063	4.76997	0.403374
A46V,E58K	missense	2	9.53781	1.00441	9.32304	1.05322	9.73845	1.13347	9.52379	9.52379	0.611867	4.59762	0.266381	3.86397	0.233307	2.24632	0.262297	3.56978	4.84963	0.69243
A46V,S55N	missense	2	8.44206	1.00865	8.27854	1.04543	9.03767	1.12985	8.56027	8.56027	0.610704	7.93235	0.456792	7.8565	0.600812	5.3027	0.207087	6.97179	6.98045	0.893423
A46V,V56I	missense	2	9.34065	1.0051	9.68391	1.05157	9.09201	1.13207	9.38417	9.38417	0.611476	11.6082	1.04141	4.97358	0.327222	3.6198	0.286514	6.64406	7.42303	2.42443
A49E,S55N	missense	2	12.7028	1.36175	11.4726	1.30789	11.1534	1.4544	11.7936	11.6462	0.791408	5.85574	0.43818	7.55452	0.578916	7.71102	0.463612	7.01427	7.01433	0.611071
A49G,E57K	missense	2	8.20559	1.01851	7.84759	1.06019	7.70197	1.12766	7.93493	7.93493	0.615449	3.9354	0.257408	4.38468	0.26528	6.27339	0.387535	4.83891	5.22232	0.704127
A49G,E58K	missense	2	9.97774	1.29337	7.95184	1.07567	7.91425	1.1946	8.49962	8.49962	0.679979	6.90522	0.471604	5.7313	0.371894	6.94443	0.442676	6.48967	6.48968	0.415868
A49T,E57*	nonsense	2	12.5699	1.35461	13.6391	1.41735	12.0425	1.49184	12.7678	12.155	0.818661	7.34901	0.428624	11.028	0.782271	9.75587	0.523463	9.30849	9.30641	1.07999
A49T,E57D	missense	2	12.5025	1.36467	12.6604	1.36092	12.3064	1.50627	12.5017	12.0487	0.811739	9.35137	22.4604	11.4206	0.257508	8.90662	12.4636	11.4193	11.4193	0.257437
A49T,E57K	missense	2	12.3116	1.16923	12.6349	1.22155	12.1971	1.4579	12.3986	12.0606	0.730857	13.1775	1.04845	11.4017	0.966882	11.6199	0.664353	11.8987	11.8674	0.485353
A49T,E57Q	missense	2	10.3015	1.12349	10.1036	1.14593	10.3486	1.30164	10.2442	10.244	0.682949	11.5795	0.871457	10.296	0.750799	11.5272	0.646661	11.1412	11.1411	0.428745
A49T,E57V	missense	2	11.6568	1.32016	11.878	1.32845	11.5502	1.45803	11.7035	11.5815	0.787908	13.5711	1.36594	12.8315	1.19081	13.4139	0.968029	13.2724	12.4386	0.658192
A49T,E58*	nonsense	2	9.01052	1.0276	8.31731	1.11592	8.2333	1.20048	8.56207	8.56207	0.639669	17.0843	1.66906	16.533	1.70667	15.6602	1.04874	16.1633	12.6624	0.787742
A49T,V54I	missense	2	11.3016	1.11147	11.6406	1.18449	9.62225	1.27198	10.9295	10.9239	0.683538	10.6653	0.951786	10.1787	0.814524	11.4994	0.677773	10.8906	10.8905	0.458441
A49T,V56F	missense	2	13.2022	1.39409	11.8887	1.33929	12.7649	1.55734	12.5874	12.08	0.820785	10.4058	0.922556	10.8003	0.93603	10.7433	0.742834	10.663	10.663	0.492155
A49V,E57*	nonsense	2	12.589	1.39141	11.9975	1.35547	11.2583	1.46054	11.9707	11.7572	0.808563	17.127	1.87866	11.976	0.904744	11.6947	0.801462	13.1949	11.7337	1.5306
A49V,E58K	missense	2	11.1808	1.30836	11.9708	1.32857	11.4597	1.45815	11.5378	11.453	0.785422	13.5307	1.1718	12.5842	1.14011	10.9936	0.695484	12.1411	11.8663	0.803139
D21E,A45T	missense	2	8.22464	0.000629239	8.90045	1.55573	8.56368	0.169472	8.35717	8.35717	0.162177	6.70061	2.54636	5.04933	3.74	3.83368	6.69338	5.96668	6.7789	2.00789
D21E,A46T	missense	2	8.29054	1.03167	8.05076	1.11213	8.44034	1.14591	8.25875	8.25875	0.631241	5.28769	0.312878	5.66727	0.213322	5.57015	0.252452	5.55446	5.55446	0.144517
D21E,E57K	missense	2	8.30973	0.110384	7.72508	0.00374779	8.01606	0.0786383	8.0031	8.0031	0.168791	5.81732	0.0662715	4.25823	2.93911	5.34346	0.0230954	5.56799	5.56799	0.234245
D21E,E58K	missense	2	8.21075	1.08972	8.09723	1.11221	9.52299	1.38252	8.48437	8.48437	0.678266	4.00398	4.16656	3.25929	0.00441448	5.17608	3.14362	3.25929	4.53862	0.00441448
D21E,G26R	missense	2	8.64671	0.323039	8.81914	0.511857	8.9692	0.14344	8.91012	8.91012	0.126998	5.2868	5.57595e-05	4.97899	7.71831	4.67077	1.23739	5.2868	5.28541	5.57595e-05
D21E,V56I	missense	2	7.51216	1.08618	7.88914	1.06051	7.63504	1.15485	7.68401	7.68401	0.634165	5.30667	0.146061	5.48284	0.333238	4.782	4.33202	5.33453	5.33453	0.133711
D21N,A39T	missense	2	8.68337	1.03271	8.33791	1.05036	8.10077	1.1448	8.39275	8.39275	0.619331	5.09556	0.199409	5.04941	0.273149	4.62125	0.216478	4.91629	4.9201	0.160523
D21N,A46T	missense	2	8.50752	1.05054	8.13947	1.11108	8.8027	1.13931	8.47907	8.47907	0.634166	3.47858	0.231232	3.97192	0.249539	4.20468	0.276308	3.86606	4.59467	0.216791
D21N,E57K	missense	2	9.47427	1.09932	7.60229	1.06011	7.66721	1.15453	8.2498	8.2498	0.637659	3.98539	0.241803	6.28314	0.3531	2.73065	0.229835	4.31882	5.2865	1.03483
D21V,E57K	missense	2	8.92189	1.01399	8.78045	1.06779	7.89354	1.19414	8.59056	8.59056	0.62611	3.08569	0.230877	5.78358	0.200184	4.94689	0.27098	4.60694	5.19984	0.800006
E11*,G26R	nonsense	2	12.1695	1.36821	11.5862	1.3398	11.1389	1.45668	11.6507	11.5354	0.799987	16.9093	1.71178	9.14451	0.735436	12.8429	0.909713	12.7577	11.0591	2.1894
E11*,V56I	nonsense	2	11.2381	1.14643	11.4744	1.19484	11.5426	1.45011	11.3983	11.3582	0.718539	6.70434	0.332298	3.22625	0.191182	8.29101	0.461307	6.05225	6.47665	1.49935
E11K,A45T	missense	2	11.031	1.0612	10.553	1.08656	11.1358	1.25395	10.8883	10.8854	0.649435	12.5402	0.991325	14.7937	1.21967	13.0623	0.793801	13.2553	12.5144	0.552434
E11K,V56I	missense	2	7.21626	1.08594	7.65178	1.10819	7.92408	1.13438	7.58713	7.58713	0.640267	3.11338	0.243911	5.37381	0.223211	4.9426	0.300238	4.47538	5.06918	0.69639
E17*,E57K	nonsense	2	11.696	1.3317	11.7678	1.32824	11.5433	1.45515	11.6764	11.5601	0.789838	10.0025	0.848779	14.7182	1.38553	11.5609	0.74422	11.8973	11.3856	1.28283
E17*,E58K	nonsense	2	12.398	1.36569	11.6614	1.32856	11.3946	1.44522	11.8303	11.6703	0.795184	14.4965	1.47776	14.1889	1.19087	8.55718	0.631794	12.2569	11.0087	2.00041
E17D,A45T	missense	2	9.79387	0.039783	10.4013	0.248308	10.4723	0.138302	10.1913	10.1913	0.23373	9.85742	0.742105	8.06559	0.556669	10.7098	0.646109	9.50871	9.50864	0.806416
E17K,A46T	missense	2	7.57789	1.08651	7.97381	1.06085	8.1313	1.19919	7.8809	7.8809	0.641363	4.35983	0.300841	4.56487	0.312823	4.46247	0.306861	4.45972	4.65181	0.177088
E17K,V56I	missense	2	8.23968	1.029	9.92135	1.28155	8.35792	1.16186	8.72419	8.72419	0.66023	3.7649	0.239418	6.28997	0.450616	5.07162	0.251123	5.00424	5.31626	0.719356
E17V,A45T	missense	2	8.2822	1.03008	7.96302	1.07596	9.09699	1.13325	8.42098	8.42098	0.621983	6.42405	0.398318	4.2056	0.244992	2.5331	0.275393	4.37254	5.37182	1.12009
E57*,E58K	nonsense	2	11.934	1.33644	11.8732	1.3343	11.2945	1.44376	11.7211	11.5936	0.790244	8.47691	0.684176	11.7911	1.03666	10.6226	0.62629	10.1994	10.1913	0.948984
E57D,E58K	missense	2	10.7146	1.30105	8.74521	1.12337	8.27937	1.20044	9.15039	9.15039	0.696566	3.86509	0.182846	5.68247	0.45493	5.26585	2.35426	4.76325	5.24337	0.774573
E57K,E58D	missense	2	8.17469	1.04737	8.07645	1.07732	8.0888	1.15748	8.11565	8.11565	0.629992	6.27191	6.73244	3.78974	13.1856	4.19739	0.0440108	4.19747	4.541	0.0440096
E57K,E58G	missense	2	11.0881	1.03017	10.8712	1.08183	11.5804	1.26061	11.1394	11.1315	0.642029	5.23607	0.25228	4.77936	0.173778	4.95322	0.210065	4.93893	4.93916	0.123709
E57K,E58K	missense	2	9.09247	0.999314	9.44508	1.04349	10.0345	1.14558	9.4809	9.4809	0.61065	4.99818	0.244235	4.27602	0.205223	4.57507	0.193018	4.59864	4.71963	0.199858
E57K,F59L	missense	2	11.7645	0.801174	11.8164	0.348469	12.1352	0.35428	11.9549	11.9548	0.237287	8.08844	0.383541	5.79897	0.586984	5.20978	3.47788	6.86221	6.89269	1.02022
E57K,F59Y	missense	2	12.2197	1.08716	11.8324	1.1397	10.8856	1.24273	11.7063	11.6402	0.664681	4.56559	0.149873	4.67188	0.219392	4.583	0.180536	4.59416	4.64179	0.102074
E6*,E57K	nonsense	2	10.9511	1.31974	11.4908	1.32854	9.4358	1.43567	10.687	10.6795	0.784253	12.4047	1.15338	11.3376	0.961215	12.0822	0.82414	11.9118	11.855	0.549953
E6G,E57K	missense	2	7.53602	1.04641	8.30754	1.04746	8.40665	1.14377	8.06466	8.06466	0.621476	5.88531	0.162649	4.26325	0.204684	3.10696	0.211819	4.42305	5.13955	0.807048
E6K,A46T	missense	2	7.9893	1.08883	8.28166	1.06287	8.05589	1.19565	8.11506	8.11506	0.64174	3.38491	0.210578	4.05188	0.215523	5.05191	0.230963	4.15922	4.8114	0.483465
E6K,E57K	missense	2	7.91338	1.0877	8.32074	1.07836	7.87837	1.15847	8.0457	8.0457	0.638836	4.73063	0.308632	4.67901	0.298895	6.00822	0.414633	5.0963	5.16719	0.411818
F34C,V56I	missense	2	11.3843	1.17388	11.5179	1.16356	11.7756	1.4818	11.5285	11.4701	0.721734	13.4544	1.14162	11.0346	0.79863	9.39682	0.527982	11.1224	10.962	1.14434
F34V,E57K	missense	2	10.0777	1.02545	10.0939	1.0627	10.4743	1.16554	10.1968	10.1968	0.623471	5.08275	0.184472	4.78096	0.23929	3.36768	0.267708	4.42281	4.91508	0.524751
F34V,G36S	missense	2	9.90501	1.04161	9.52484	1.10038	9.69064	1.38843	9.7174	9.7174	0.664262	6.28649	0.468489	9.75088	0.814072	12.172	0.800242	9.35314	9.2747	1.72695
G13C,A45T	missense	2	10.0817	1.06931	9.46907	1.1003	9.32331	1.42883	9.6811	9.68109	0.675679	14.4785	1.31166	14.1002	1.16181	12.4733	0.731945	13.3709	12.431	0.698857
G13C,E57K	missense	2	8.07497	1.08997	8.40426	1.04992	9.00021	1.12609	8.48024	8.48024	0.627767	6.01527	0.263842	4.43607	0.274984	5.91112	0.231607	5.45995	5.49934	0.506491
G13D,A45T	missense	2	11.2611	1.3156	9.8721	1.12745	10.2827	1.28267	10.4055	10.4047	0.712059	8.74117	0.70032	12.1715	1.11118	14.0024	1.00312	11.5642	10.9831	1.58299
G13D,E58K	missense	2	8.24634	1.01884	8.03252	1.06171	7.8975	1.14181	8.07165	8.07165	0.618095	6.86042	0.534504	3.20408	0.221215	3.69232	0.264489	4.5408	5.43382	1.12428
G13D,G36D	missense	2	11.559	1.34511	12.6036	1.38369	11.7066	1.48808	11.9601	11.7498	0.809355	6.9035	0.391513	8.46119	0.654539	7.06662	0.415831	7.33523	7.33523	0.410777
G13D,V30I	missense	2	8.61049	1.05074	8.00103	1.11123	8.66093	1.16414	8.42449	8.42449	0.638426	4.6534	0.172297	4.71311	0.169475	4.78167	0.213774	4.70746	4.71887	0.105185
G13S,E57K	missense	2	8.2943	1.048	7.43749	1.10741	8.55668	1.13165	8.09732	8.09732	0.6316	3.83008	0.214518	4.99468	0.195584	8.25175	0.409851	5.67189	6.11838	1.31356
G24E,A45T	missense	2	12.2678	1.33615	10.209	1.11421	10.8874	1.20948	10.998	10.9891	0.698562	12.2152	1.11869	9.23535	0.757358	11.0955	0.698568	10.7265	10.7123	0.837053
G24E,A46T	missense	2	11.0741	1.03469	10.84	1.08289	11.3022	1.22454	11.0548	11.0495	0.638391	5.66406	0.374156	4.90361	0.29541	3.54111	0.266562	4.68309	5.08825	0.621316
G24E,E57D	missense	2	8.83962	1.02409	7.87033	1.07539	8.93118	1.12941	8.54511	8.54511	0.619914	4.11361	1.48959	5.59169	0.265978	4.14277	8.87339	5.5417	5.54181	0.270519
G24E,E57K	missense	2	11.136	1.02845	10.6328	1.07236	11.5278	1.21818	11.0663	11.061	0.633862	3.93095	0.133681	4.54316	0.117728	4.21003	0.157077	4.23291	4.61044	0.18226
G24E,G29S	missense	2	11.3174	1.08114	11.9431	1.16856	10.6063	1.35998	11.3521	11.3251	0.685426	4.50508	0.164861	4.93423	0.177006	4.45969	0.212466	4.64027	4.70366	0.152686
G24E,G31S	missense	2	8.26569	1.01219	8.17377	1.04147	7.68881	1.19498	8.07759	8.07759	0.620377	3.95538	0.262791	4.98132	0.341149	6.63729	0.425718	5.16343	5.4454	0.776335
G24E,L33*	nonsense	2	10.674	0.0170757	10.9885	0.0462307	10.8479	0.00718359	10.8331	10.8331	0.0897742	7.97439	0.534785	11.906	1.07549	15.3119	1.00438	11.6632	10.6218	2.14826
G24E,M25I	missense	2	11.29	1.76334	11.0973	0.378833	10.9805	0.364174	11.0421	11.0421	0.259677	3.09742	0.255351	3.77118	0.329746	3.75858	0.243432	3.52725	4.58284	0.230424
G24E,V54I	missense	2	9.10422	1.01135	9.06593	1.09028	10.1769	1.22132	9.38017	9.38017	0.633807	5.86122	0.321296	3.24854	0.173349	2.46839	0.201314	3.84537	5.1418	1.01875
G24E,V56I	missense	2	9.2779	0.997927	9.11358	1.03735	9.83637	1.14126	9.38011	9.38011	0.608444	5.48865	0.162801	3.107	0.156757	3.37903	0.18165	3.992	4.97564	0.753205
G24R,A32S	missense	2	10.0276	1.01997	9.5708	1.05139	10.1547	1.15151	9.90647	9.90647	0.6178	4.32353	3.16656	5.11737	0.677479	4.89128	0.172559	4.90344	4.90932	0.166987
G24R,A46T	missense	2	11.6234	1.04982	11.1001	1.07858	11.0005	1.23449	11.2691	11.2557	0.642408	6.12983	5.48282	4.56951	3.23893	8.10652	0.222943	7.95864	7.95864	0.614684
G24R,A49T	missense	2	12.4037	0.197364	12.3283	0.111654	10.7294	0.0269475	11.8101	11.7696	0.550563	13.7732	0.595014	13.6405	6.86963	13.7747	0.130228	13.7746	12.8152	0.127195
G24R,E57K	missense	2	10.7688	1.02012	10.6419	1.06269	11.6294	1.23644	10.949	10.946	0.632386	4.73264	3.96722	3.51893	2.1903	6.43066	8.28201	3.93618	5.82726	1.86806
G24R,G26R	missense	2	10.9581	0.365496	10.4398	0.238802	9.95214	0.000272431	10.3627	10.3627	0.28523	3.66371	1.00673	3.89226	0.0346035	4.83009	0.748422	3.89413	4.53874	0.0358877
G24R,M25I	missense	2	11.5336	0.094067	11.4103	0.212053	10.6936	0.22244	11.237	11.237	0.255898	5.51579	0.634059	5.464	30.1768	6.005	8.59717	5.51842	5.59832	0.632203
G24R,S55R	missense	2	8.76905	1.01087	9.09498	1.05148	9.1761	1.15565	8.99687	8.99687	0.61641	3.66335	29.1174	5.47986	6.7571	3.28611	18.9771	5.16143	8.19525	6.21874
G24R,V56F	missense	2	13.1053	1.41661	12.1681	1.34944	11.6441	1.45902	12.3137	11.956	0.811849	7.33676	0.514578	9.26656	0.751559	8.00832	0.42721	8.077	8.077	0.483749
G24V,E57K	missense	2	9.84639	1.05743	10.4708	1.08103	9.48577	1.24442	9.97223	9.97221	0.646065	5.83386	0.20315	3.11642	0.153255	4.84493	0.233058	4.59321	5.19271	0.797627
G24W,E57K	missense	2	10.676	1.03659	9.87983	1.0807	10.4957	1.17301	10.3527	10.3525	0.630739	5.69041	0.270602	4.02785	0.20728	3.64235	0.23359	4.44559	5.00109	0.623609
G26E,A39T	missense	2	11.7544	1.16464	12.7196	1.37234	11.4393	1.44846	11.9621	11.7837	0.75704	14.6599	1.41469	8.80923	0.691132	13.5601	0.846352	12.2186	11.1322	1.8214
G26E,A45T	missense	2	10.5685	1.16376	10.2653	1.1753	10.7813	1.31431	10.5213	10.5201	0.699933	8.98317	0.684174	12.9807	1.16984	11.8436	0.780331	11.1489	10.9554	1.19782
G26E,E57K	missense	2	13.2683	1.36619	13.6089	1.38245	12.6529	1.48822	13.2023	12.3006	0.81365	12.9867	1.16208	12.5125	1.10986	8.70817	0.54664	11.2468	10.8955	1.42221
G26E,E58K	missense	2	12.7842	1.36868	11.9595	1.33068	11.3218	1.43818	12.0429	11.8121	0.795044	12.7024	1.08602	10.0013	0.821748	11.009	0.632708	11.081	11.073	0.662262
G26E,G29D	missense	2	13.12	1.27689	13.5342	1.42736	12.7593	1.54506	13.1543	12.2897	0.810292	10.2438	0.878844	7.75485	0.587157	13.3741	0.906614	10.4027	10.1718	1.63462
G26E,G31S	missense	2	13.3105	1.37463	13.3585	1.37741	13.0753	1.5114	13.2585	12.3123	0.818122	10.7724	0.764333	10.5327	0.719076	11.4676	0.657689	10.9644	10.9644	0.4097
G26E,G36S	missense	2	14.364	1.53493	14.3545	1.53133	12.9746	1.58601	13.9183	12.3979	0.894986	11.42	0.958725	15.7458	1.52006	14.036	0.966826	13.5482	12.0742	1.22463
G26E,S55N	missense	2	12.2025	1.19477	12.8753	1.36801	11.3234	1.43622	12.1637	11.9078	0.762565	9.7783	0.804148	11.9057	1.03921	11.5066	0.670681	11.017	11.0124	0.64028
G26E,S55R	missense	2	11.4195	1.69983	10.8666	3.43236	10.7966	0.72562	10.8916	10.8884	0.655092	6.3716	54.4536	8.51082	1.85612	6.07593	51.0802	8.50513	8.53191	1.85382
G26E,V30I	missense	2	12.5533	1.23699	12.1264	1.34287	11.63	1.45696	12.1533	11.8953	0.771708	10.3588	0.813002	8.93683	0.725998	12.0159	0.881523	10.3831	10.3751	0.888447
G26E,V56I	missense	2	12.4754	1.17983	12.7981	1.35373	12.2325	1.46856	12.5121	12.0931	0.760782	13.8742	1.35907	10.5796	0.916841	11.832	0.80494	11.8582	11.6751	0.82002
G26R,A39T	missense	2	9.12858	1.0204	9.66177	1.0517	9.78507	1.13968	9.50342	9.50342	0.616109	4.15641	0.164722	4.36369	0.227951	2.43362	0.261151	3.66097	4.80554	0.605737
G26R,A42T	missense	2	8.56209	1.00773	8.12575	1.05334	9.36618	1.14012	8.64695	8.64695	0.61368	5.83278	0.389124	4.66977	0.241136	6.81209	0.259259	5.76727	5.80654	0.634227
G26R,A45T	missense	2	11.4826	1.04141	11.3601	1.09894	11.8732	1.25358	11.5442	11.5077	0.647327	4.78987	0.644735	5.457	16.6549	4.93883	1.90293	4.80609	5.13425	0.610228
G26R,A49T	missense	2	12.2364	1.35518	11.8164	1.34162	11.0773	1.44759	11.7378	11.6028	0.796239	12.0535	8.72561	12.6776	1.59881	10.3066	16.3505	12.6358	11.509	1.5654
G26R,E57V	missense	2	8.81407	1.01988	8.24069	1.06261	9.36237	1.12846	8.78473	8.78473	0.616357	4.85321	0.331298	4.46341	0.265316	3.21809	0.237769	4.16037	4.82136	0.496384
G26R,E58*	nonsense	2	11.5206	1.33483	11.9298	1.34771	11.6343	1.48546	11.6975	11.5712	0.799364	15.4106	1.59394	8.91547	0.726275	8.21671	0.587893	10.6327	10.0322	2.17914
G26R,L40F	missense	2	11.485	1.31161	11.1598	0.274759	10.2753	0.129423	10.7425	10.7425	0.396598	4.9756	0.242272	3.31949	0.202091	4.54812	0.259546	4.27236	4.85288	0.501406
G26R,S55N	missense	2	8.69908	0.201434	8.88443	0.430016	9.14703	0.297659	8.85044	8.85044	0.16154	4.71255	0.147432	3.58976	0.15448	5.77664	0.205769	4.68742	5.0965	0.629447
G26R,V56I	missense	2	8.36824	1.00794	8.53099	1.0422	8.78689	1.11966	8.54725	8.54725	0.608282	4.01707	0.595376	4.92252	0.460424	3.10485	1.0919	4.31699	4.83558	0.463627
G26V,E57K	missense	2	10.6734	1.02976	10.2755	1.06971	10.0068	1.19727	10.3502	10.35	0.63062	4.39689	0.208243	4.80566	0.187297	3.75167	0.232394	4.33004	4.71665	0.30485
G29D,A42T	missense	2	11.5947	1.15757	11.1821	1.31072	12.0996	1.52945	11.5809	11.5008	0.754667	9.54896	0.827202	10.8331	0.934283	13.8611	0.925008	11.3931	11.0806	1.28058
G29D,A45T	missense	2	13.4657	1.3943	13.4198	1.40588	12.4452	1.39781	13.1097	12.2786	0.807889	11.4844	0.979283	11.3496	0.97882	11.054	0.648167	11.2235	11.223	0.473155
G29D,A45V	missense	2	12.6393	1.38708	11.8326	1.35317	10.2695	1.5071	11.654	11.5306	0.814827	9.81129	0.70126	12.0102	1.06738	11.8573	0.698942	11.1389	11.1165	0.743301
G29D,A46T	missense	2	14.7566	1.46554	13.5493	1.39007	12.1378	1.34874	13.4098	12.358	0.807757	18.389	1.78845	11.9515	1.06922	17.2235	1.18243	15.7074	11.9284	2.01096
G29D,E58K	missense	2	12.8251	1.23295	13.5408	1.40775	12.5379	1.5158	12.9729	12.2494	0.79115	11.6216	0.895201	9.29241	0.736928	11.0315	0.620274	10.6134	10.6121	0.678005
G29S,A45T	missense	2	11.4198	1.07764	11.8027	1.13946	12.202	1.39723	11.7443	11.6631	0.683025	8.28798	0.527865	13.6971	1.10449	8.09358	0.371433	9.89884	9.71804	1.77018
G29S,A46T	missense	2	11.8739	1.0868	11.7799	1.17066	12.2347	1.48732	11.9205	11.7869	0.702142	4.41435	0.162183	3.30266	0.164768	2.88258	0.173017	3.53456	4.69577	0.457128
G29S,E57K	missense	2	11.7948	1.07941	11.8998	1.15234	11.1988	1.26256	11.6631	11.6029	0.66835	4.21129	0.16453	5.29161	0.187288	5.22062	0.223168	4.89876	4.99682	0.354019
G29S,E58K	missense	2	12.8675	1.11101	11.3844	1.10225	11.5081	1.31673	11.9604	11.832	0.672671	5.98604	0.19515	3.253	0.212629	4.24571	0.253042	4.49757	5.1611	0.801935
G29S,V56I	missense	2	11.8829	1.05562	11.0573	1.08026	11.463	1.28665	11.4754	11.4452	0.651168	10.2217	0.820928	5.80447	0.295517	5.38026	0.303934	7.04956	7.20456	1.50354
G29V,E57K	missense	2	11.7075	1.33601	11.1057	1.31321	11.1535	1.44814	11.3283	11.2765	0.78641	11.4171	1.09478	13.5384	1.27356	12.3698	0.829246	12.3442	12.1364	0.586702
G31D,A32T	missense	2	13.3892	1.40377	11.4886	1.26582	11.0432	1.39759	11.9367	11.7526	0.780031	11.528	1.0614	12.4706	1.12426	11.8375	0.872867	11.9131	11.844	0.578186
G31D,A45T	missense	2	10.672	1.13467	11.1124	1.2087	11.2907	1.29298	10.9981	10.9893	0.69684	11.0168	0.952889	10.2838	0.754296	12.2932	0.712922	11.2337	11.2221	0.641718
G31D,G36D	missense	2	12.9691	1.39785	13.7643	1.444	12.8648	1.56177	13.2107	12.2786	0.844749	16.0715	1.7797	11.5139	1.0219	13.5123	1.03114	13.3732	12.0534	1.1915
G31S,A45T	missense	2	8.56559	1.00597	7.82555	1.06062	7.62922	1.12493	8.04155	8.04155	0.612296	4.4077	0.213618	4.89219	0.294367	2.67568	0.172319	3.97781	4.91441	0.675864
G31S,A49T	missense	2	7.77673	1.04527	8.16422	1.03992	6.21906	1.36504	7.57576	7.57576	0.648664	4.5187	0.219466	5.74619	0.151896	4.03944	0.189797	4.7748	5.04428	0.512872
G31S,E57K	missense	2	8.42918	1.00255	7.59116	1.0509	7.87908	1.12966	7.98586	7.98586	0.61039	9.25343	0.774613	5.22289	0.325717	7.49128	0.40186	7.24478	7.27428	1.15418
G31S,E58*	nonsense	2	13.0161	1.42529	13.094	1.39704	12.2949	1.52539	12.8278	12.1644	0.83496	9.83007	0.910644	7.42228	0.580872	6.57965	0.484809	7.81234	7.81296	0.917802
G31S,E58K	missense	2	9.6593	1.1015	10.0426	1.28204	8.67439	1.17116	9.43499	9.43499	0.680149	4.75213	0.312907	8.21738	0.664205	6.69827	0.297092	6.49384	6.55009	0.987158
G31S,G36S	missense	2	8.23491	1.01855	7.84442	1.05199	8.16154	1.13293	8.07999	8.07999	0.614687	8.2542	0.608626	6.00849	0.185855	3.73937	0.235735	5.95432	6.27781	1.28783
G31S,N35Y	missense	2	9.42672	1.13723	9.69754	1.16917	9.52857	1.25127	9.5495	9.54949	0.683032	7.81623	0.55403	10.2355	0.720228	8.67459	0.4684	8.8393	8.8393	0.664137
G31S,S55N	missense	2	7.34465	1.04434	7.68597	1.05961	7.62929	1.15476	7.54698	7.54698	0.62531	9.3456	0.849314	5.70965	0.381535	4.287	0.256846	6.35529	6.65925	1.46794
G31S,V56I	missense	2	8.02563	1.01063	7.654	1.03932	7.77912	1.12902	7.82579	7.82579	0.609785	11.2152	1.06577	5.95816	0.438256	6.73062	0.405998	7.83447	7.90034	1.56918
G31V,E57K	missense	2	11.5589	1.09657	11.9063	1.13522	11.9644	1.23961	11.7951	11.7113	0.665431	10.0385	0.863375	13.2936	1.21585	15.3816	0.993668	12.8648	11.5693	1.59758
G36C,A39T	missense	2	10.8716	1.3084	11.5235	1.3256	10.6549	1.41993	11.0314	11.0097	0.778685	13.3039	1.24407	10.1506	0.869815	10.4979	0.649962	11.0737	11.0356	0.839759
G36C,E57K	missense	2	11.172	1.31305	9.21658	1.14698	9.50895	1.24261	9.88241	9.88236	0.709276	9.79408	0.809283	9.44884	0.780667	9.69814	0.582458	9.65521	9.65521	0.40438
G36D,A42T	missense	2	12.5078	1.36483	12.9108	1.3875	11.7634	1.47523	12.4203	12.0097	0.812239	10.441	0.863055	10.7302	0.923931	10.9712	0.697773	10.7536	10.7536	0.467891
G36D,E58K	missense	2	12.1033	1.33924	11.4485	1.18675	11.2317	1.34351	11.583	11.5082	0.740924	11.6113	0.989597	11.875	1.03463	8.61632	0.57412	10.5609	10.5061	1.10633
G36S,A45D	missense	2	14.123	1.44606	13.5128	1.41624	12.9942	1.5869	13.5753	12.3614	0.853148	11.3158	0.976859	11.5561	0.972399	10.5328	0.601681	10.9237	10.9236	0.453246
G36S,E57A	missense	2	11.4062	1.21355	10.9447	1.18742	12.0995	1.50297	11.3951	11.3494	0.73903	7.27281	0.448701	8.02282	0.614229	9.51428	0.512204	8.26068	8.26068	0.676925
G36S,E57K	missense	2	12.0779	1.17781	10.5286	1.18559	10.2699	1.32782	11.0138	11.0034	0.707201	15.3287	1.39983	12.5859	0.982784	10.4393	0.583319	12.5605	11.6229	1.3843
G36S,I51L	missense	2	13.0494	1.41469	12.0253	1.35412	11.9843	1.51302	12.3585	11.9719	0.821479	16.1325	1.56311	13.6202	1.19786	10.8565	0.688467	13.291	11.7651	1.52853
G36V,A45T	missense	2	12.1937	1.33584	12.2729	1.33582	12.007	1.46558	12.1669	11.8878	0.79396	9.31386	0.797813	6.49959	0.459526	12.4276	0.77265	9.37113	9.29058	1.7255
G36V,A46T	missense	2	11.1005	1.31406	11.1607	1.30633	10.6665	1.41773	10.9918	10.9731	0.775535	6.24367	0.467783	12.9415	1.18939	8.678	0.637093	9.16245	9.07886	1.91504
G36V,E57K	missense	2	11.6646	1.32098	11.1271	1.30052	10.8092	1.4168	11.2171	11.181	0.775569	9.82974	0.873578	9.21914	0.619161	12.2645	0.757287	10.4203	10.4058	0.944184
G36V,V56I	missense	2	11.433	1.31713	10.8608	1.29815	11.1781	1.4233	11.1532	11.1231	0.775341	9.52036	0.871676	10.353	0.90545	11.8599	0.778437	10.6265	10.6242	0.710068
I37M,E57K	missense	2	10.4581	1.03306	10.4788	1.11424	10.5612	1.24056	10.4931	10.4927	0.64654	5.29325	0.334995	5.70991	0.16324	5.54286	0.220727	5.60326	5.60326	0.122203
I37M,S55N	missense	2	11.8539	1.08128	10.9372	1.10826	11.4295	1.22915	11.4133	11.3879	0.654929	5.31944	0.171768	3.99447	0.29089	4.57334	0.198536	4.65563	4.88647	0.380416
I37M,V56I	missense	2	11.1665	1.06557	11.3696	1.09572	11.2512	1.43985	11.2622	11.244	0.674816	4.32084	0.283206	2.58629	0.312966	6.36424	0.315066	4.42338	5.36495	1.08993
I37S,E58K	missense	2	10.9403	1.06637	10.6637	1.09509	9.94461	1.21068	10.5605	10.5599	0.646101	5.90815	0.264598	3.31321	0.185431	3.88188	0.22463	4.35928	5.10102	0.784723
I37S,V56I	missense	2	10.2586	1.0464	10.3339	1.08544	10.1102	1.20288	10.2429	10.2428	0.638464	3.94356	0.221579	5.15797	0.218873	4.6058	0.238108	4.5695	4.82968	0.353549
I37V,A45T	missense	2	7.9462	1.02787	8.79985	1.07025	8.70354	1.14946	8.45795	8.45795	0.623008	5.80073	0.255373	4.86602	0.27154	5.35713	0.18915	5.34832	5.34891	0.253704
I37V,E58K	missense	2	7.73327	1.08704	7.90994	1.05351	6.05852	1.36742	7.41054	7.41056	0.661965	4.78909	0.237395	6.33462	0.46844	6.9178	0.434035	5.96792	5.99264	0.657503
I4L,A45T	missense	2	10.795	1.05753	10.5393	1.0852	11.1484	1.2237	10.8029	10.8011	0.644008	8.60806	0.58452	8.18138	0.623929	8.50847	0.465732	8.45417	8.45417	0.314566
I4M,A39T	missense	2	9.8928	1.07442	10.2179	1.13509	9.18255	1.4208	9.84626	9.84624	0.68394	5.45189	0.276531	6.36096	0.444566	6.80434	0.262292	6.1984	6.19848	0.424598
I4M,A46T	missense	2	9.94366	1.0192	9.75298	1.05084	9.79534	1.1373	9.83487	9.83487	0.615298	3.79627	0.229793	4.69412	0.241622	3.72916	0.231495	4.0695	4.66994	0.309176
I4S,E57K	missense	2	11.1915	1.05474	10.9942	1.08982	11.9103	1.22371	11.3218	11.3052	0.644337	13.9974	1.23751	13.3497	1.07536	10.7993	0.620375	12.5057	11.867	1.04631
I4V,E57K	missense	2	8.32417	1.03009	8.02557	1.07624	9.02965	1.13728	8.43571	8.43571	0.622702	4.72073	0.292357	3.86311	0.216956	4.0476	0.264313	4.18317	4.6498	0.25294
I4V,V56I	missense	2	7.76869	1.04511	8.27468	1.04207	7.32433	1.1911	7.8288	7.8288	0.627299	4.95375	0.336752	5.28755	0.225426	4.96226	0.314562	5.12614	5.12621	0.16095
I51F,E57K	missense	2	11.3911	1.04069	11.0964	1.08284	11.0786	1.24429	11.204	11.1936	0.64255	8.35937	0.536362	5.51161	0.192902	4.95605	0.242128	6.22514	6.33674	1.02789
I51F,V56I	missense	2	10.2522	1.00962	9.56504	1.04392	9.79948	1.1297	9.88484	9.88484	0.610593	5.8691	0.206011	5.08538	0.222965	3.52657	0.230771	4.82988	5.20575	0.688181
I51L,E57K	missense	2	11.1214	1.02972	10.8521	1.07599	11.1436	1.23803	11.0327	11.0279	0.63767	5.49243	0.293437	5.6698	0.165737	3.77196	0.218093	4.97655	5.21982	0.608418
I51N,E57K	missense	2	10.8578	1.03989	9.91888	1.08462	10.5818	1.25023	10.4541	10.4539	0.643547	3.65363	0.200302	5.61743	0.364815	3.07182	0.236933	4.09091	5.00327	0.757681
I51S,E57K	missense	2	10.2288	1.01074	9.65458	1.04692	10.8755	1.1904	10.2028	10.2028	0.620542	4.45654	0.200303	3.67068	0.155713	2.48528	0.178611	3.5353	4.76505	0.57102
I51S,E58K	missense	2	10.472	1.03918	10.8434	1.08321	9.402	1.24594	10.3181	10.318	0.642499	4.95372	0.358457	8.92242	0.57379	4.84536	0.376735	6.20801	6.47335	1.32473
I51S,S55N	missense	2	8.32898	1.09235	8.93264	1.05502	8.95508	1.15177	8.73628	8.73628	0.633687	3.24003	0.226733	5.25335	0.336597	2.17548	0.234566	3.54257	4.9868	0.89644
I51S,V56G	missense	2	9.46566	1.11598	9.18515	1.13566	9.36228	1.18237	9.33859	9.33859	0.660299	5.67507	0.442198	8.21608	0.673917	7.49828	0.433608	7.07857	7.07959	0.754232
I51S,V56I	missense	2	8.74009	1.01103	8.47711	1.04709	8.97092	1.14278	8.71633	8.71633	0.613588	5.15837	0.3446	3.61092	0.200532	5.25596	0.288863	4.6511	5.01479	0.545346
I51V,E58K	missense	2	8.73432	1.01097	8.88478	1.04783	8.33496	1.16149	8.67388	8.67388	0.616574	4.38179	0.23975	3.85118	0.237311	3.1019	0.270792	3.78704	4.67038	0.367715
K2*,V56I	nonsense	2	13.2727	1.39381	12.347	1.34809	12.371	1.49004	12.6686	12.1208	0.812336	8.21697	0.6309	11.8594	0.981339	9.1823	0.625359	9.63613	9.63272	1.03227
K22E,E57D	missense	2	8.52784	1.03293	7.23461	1.26206	8.15692	1.15961	8.05669	8.05669	0.658129	4.91954	0.221918	3.47653	0.208945	6.34126	0.246233	4.9085	5.34981	0.826611
K22N,E58K	missense	2	9.01109	1.01505	7.97461	1.07585	8.75483	1.14838	8.59078	8.59078	0.621033	4.12279	1.94769	5.55706	1.06064	3.32874	6.2208	5.18734	5.56314	0.921207
K22N,S55N	missense	2	8.05121	0.0337918	7.63567	0.00170624	7.97929	0.534087	7.85394	7.85394	0.177223	7.30206	0.590551	3.50316	0.253703	6.09851	0.415762	5.58883	5.94098	1.12764
K22N,V56I	missense	2	8.38819	0.0810251	8.35383	0.13764	9.04672	0.114884	8.59603	8.59603	0.224769	3.68832	0.286507	2.95686	0.202363	3.49217	0.226787	3.34907	4.57399	0.222961
K22R,A46T	missense	2	9.27914	1.02234	8.68371	1.08195	8.95525	1.16904	8.9859	8.9859	0.627117	5.90274	0.204632	3.30598	0.386007	5.64863	0.265268	4.97832	5.37435	0.814366
K22R,E57K	missense	2	8.34951	1.04851	8.13017	1.05493	9.35976	1.1347	8.57681	8.57681	0.621987	3.6693	0.254221	4.29467	0.265685	6.71762	0.487096	4.85306	5.38929	0.910099
K22R,S55N	missense	2	8.26568	1.04795	7.66955	1.07436	7.52217	1.19451	7.84694	7.84694	0.635285	4.33954	0.277852	4.29782	0.249016	3.50952	0.258622	4.04646	4.64191	0.270617
K22R,V56I	missense	2	7.88816	1.08774	8.09387	1.06185	8.88762	1.2143	8.24508	8.24508	0.644122	3.14721	0.238176	3.05976	0.234038	4.97073	0.289234	3.71585	4.82254	0.61789
K2E,E58K	missense	2	12.8055	1.35977	11.813	1.20868	12.3977	1.49963	12.2901	11.9715	0.77382	13.7849	1.28735	8.1386	0.645105	6.83459	0.464593	9.44094	9.2655	2.06568
K2I,E57K	missense	2	12.1846	1.3437	12.7698	1.37778	11.8336	1.48063	12.281	11.9425	0.806662	7.69198	0.525787	8.35955	0.492182	10.8541	0.574861	8.95368	8.95359	0.953166
K2N,E57K	missense	2	11.7139	1.34908	12.2335	1.37171	11.7472	1.50401	11.9049	11.7126	0.810309	11.7171	3.9415	11.9237	2.59177	9.90337	3.79546	11.3805	10.6673	1.88092
K2N,G26R	missense	2	10.825	1.21582	10.8429	1.23295	10.2699	1.50579	10.6937	10.6886	0.750512	14.0258	13.5362	10.2424	0.575968	9.55745	7.99886	10.2456	10.2456	0.573964
K2N,V54I	missense	2	12.3088	1.38274	12.7473	1.39299	11.0511	1.36384	12.0232	11.7986	0.796568	11.7101	3.46151	9.43601	16.3342	10.8146	3.28994	11.202	10.24	2.35967
K2N,V56I	missense	2	13.3477	0.221173	11.7701	0.791165	11.8796	0.113857	12.4153	12.2066	0.545053	13.1916	2.87946	10.3056	3.03288	10.2264	1.75838	10.889	10.6848	1.34504
K2R,A45T	missense	2	11.293	1.11257	11.0757	1.14278	11.4165	1.33034	11.2478	11.229	0.683804	7.71198	0.644903	10.2549	0.878403	10.9583	0.642883	9.6196	9.61686	1.01591
K2R,E57K	missense	2	10.4594	1.06311	9.65196	1.1635	10.7942	1.26627	10.2869	10.2867	0.66709	5.99869	0.177257	5.8058	0.244474	3.98996	0.223958	5.26719	5.41879	0.639815
K2T,E57K	missense	2	10.8889	1.31023	11.5821	1.33521	10.431	1.29394	10.9552	10.941	0.757944	8.43219	0.533042	10.4776	0.846247	10.0409	0.503519	9.56813	9.56813	0.627061
K2T,S55N	missense	2	13.4561	1.42907	12.7915	1.38643	12.3962	1.56077	12.9064	12.1889	0.83906	10.6498	0.803239	12.9627	1.06121	11.9472	0.723284	11.7345	11.6836	0.612482
K50*,V56I	nonsense	2	12.7139	1.2326	13.0249	1.3915	12.8282	1.56014	12.8448	12.2031	0.794179	7.34267	0.580506	7.11675	0.527695	5.68623	0.370033	6.64434	6.64446	0.546769
K50E,E58K	missense	2	10.5743	1.18986	10.3015	1.19835	11.1535	1.44814	10.6202	10.6172	0.729417	10.1067	0.722805	5.99904	0.386121	7.15026	0.353032	7.68417	7.69852	1.19042
K50I,E57K	missense	2	11.62	1.05437	10.9578	1.12993	11.3311	1.31397	11.3167	11.2967	0.664902	6.466	0.392005	4.5987	0.194109	3.53544	0.28548	4.84727	5.33476	0.8437
K50I,V56I	missense	2	10.7902	1.09393	11.4497	1.13446	11.0984	1.29863	11.1053	11.0953	0.673341	15.2204	1.39773	10.9165	0.840349	10.3561	0.592637	11.9379	11.3043	1.42268
K50N,S55N	missense	2	11.3325	1.03305	10.94	1.08299	11.5693	1.24195	11.2582	11.2457	0.640449	5.1314	6.55262	4.76368	11.1602	6.90012	0.757236	6.86725	6.86965	0.750527
K50N,V56I	missense	2	8.77882	1.00522	8.92064	1.04007	9.91002	1.13879	9.15249	9.15249	0.610258	4.29495	9.50259	3.51229	3.3613	3.30588	0.930627	3.32918	4.9471	0.892918
K50R,S55N	missense	2	8.10966	1.04696	7.74137	1.07461	7.63034	1.19262	7.84532	7.84532	0.634829	5.48856	0.203783	5.99706	0.183224	4.8713	0.249388	5.46951	5.47143	0.322321
K53*,E57K	nonsense	2	13.3359	1.3987	12.8159	1.37735	12.5431	1.51602	12.9157	12.2043	0.823842	9.93228	0.829456	10.2215	0.820687	11.0131	0.793488	10.4064	10.4064	0.470024
K53E,E58K	missense	2	8.69725	1.02223	7.15459	1.10697	8.29981	1.14262	8.08152	8.08152	0.627581	5.9311	0.308011	5.06691	0.228939	2.5482	0.232806	4.50932	5.33501	1.0147
K53N,E57K	missense	2	9.02454	1.01949	8.1607	1.05372	7.85102	1.15594	8.39024	8.39024	0.618848	5.14147	0.0020911	5.47499	0.870836	4.06427	1.8351	5.14147	5.14366	0.00209109
K53N,E58K	missense	2	8.47971	0.0448243	8.88169	0.00936199	8.74633	1.4441	8.68432	8.68432	0.194187	5.83394	42.8704	5.98622	14.8966	6.29653	1.49604	6.29288	6.62769	1.48765
K53Q,E58K	missense	2	7.66125	1.08808	8.20269	1.06235	9.18255	1.4208	8.2153	8.2153	0.670237	4.28493	0.273122	6.46729	0.443295	3.17282	0.224183	4.61075	5.32631	0.956838
K53Q,S55N	missense	2	8.5882	1.09478	9.65638	1.27526	9.16879	1.37711	9.0754	9.0754	0.711289	6.25986	0.460303	5.29888	0.329845	5.49542	0.314653	5.58909	5.58909	0.232722
K53R,E57K	missense	2	8.50301	1.031	9.09839	1.11675	9.64469	1.3827	8.97729	8.97729	0.664359	3.12181	0.247379	5.98551	0.419523	4.50193	0.295232	4.50951	5.18136	0.822019
K53T,E58K	missense	2	11.2983	1.11067	10.9323	1.12913	11.2318	1.34278	11.1476	11.1346	0.682059	7.70365	0.564376	3.38638	0.234633	7.23992	0.404058	6.07829	6.41785	1.38075
K7E,A45T	missense	2	11.4536	1.04488	11.3697	1.0955	10.7938	1.26754	11.251	11.2375	0.649351	14.2017	1.30071	12.921	1.06157	10.7887	0.601694	12.394	11.8251	1.03541
K7E,G26E	missense	2	12.3273	1.37742	12.3601	1.36914	11.4901	1.46835	12.084	11.8275	0.809951	14.6351	1.5557	15.8658	1.45637	10.523	0.774055	13.4693	11.6749	1.71028
K8*,E57K	nonsense	2	11.5771	1.33921	10.7371	1.22484	11.5962	1.47926	11.2493	11.211	0.771257	12.7896	1.19146	13.5392	1.25734	9.37887	0.610922	11.7169	11.232	1.35515
K8*,E58K	nonsense	2	13.5313	1.42361	13.1754	1.41387	13.0453	1.58924	13.2647	12.2905	0.848311	14.0626	1.20511	9.12094	0.729143	10.7269	0.619467	11.1607	10.8624	1.38054
K8E,A46T	missense	2	10.8882	1.02448	11.088	1.08158	10.8061	1.21554	10.9346	10.9317	0.634436	4.09897	0.270118	4.18543	0.259217	6.08935	0.279122	4.78863	5.15555	0.64812
K8E,E58K	missense	2	10.6261	1.04298	10.9458	1.09544	10.3251	1.24169	10.6558	10.6549	0.645335	13.9465	1.21724	9.47019	0.669861	5.61283	0.275356	9.56264	9.26244	2.38758
K8M,V56I	missense	2	11.3558	1.0588	10.1405	1.07498	11.1448	1.24214	10.8617	10.8593	0.644759	4.53733	0.258864	5.91099	0.19846	3.37437	0.233066	4.61177	5.15094	0.736296
K8N,V56I	missense	2	8.09375	0.0144776	7.46145	0.154921	7.90191	0.328691	7.82891	7.82891	0.216357	5.93655	20.1259	3.78656	12.114	4.33425	27.9119	4.35541	8.4278	9.72814
K8Q,E57K	missense	2	8.68964	1.0139	9.05021	1.05647	9.71053	1.13897	9.11017	9.11017	0.615506	4.94694	0.213641	5.12322	0.329423	4.12393	0.229819	4.71025	4.85749	0.309851
K8Q,S55N	missense	2	8.22876	1.08989	6.61015	1.26149	7.20096	1.36438	7.44704	7.4471	0.705795	4.65075	0.259051	3.3309	0.203718	5.308	0.295798	4.41485	4.96001	0.584579
K8Q,V56I	missense	2	7.08109	1.08668	8.05001	1.11048	7.17832	1.36484	7.4629	7.46292	0.675034	2.98359	0.174937	4.77416	0.233381	3.53658	0.219341	3.75676	4.76864	0.528569
K8R,A49T	missense	2	12.3792	1.38487	11.4382	1.32913	11.4088	1.45644	11.744	11.6049	0.800923	17.632	1.99962	10.2445	0.83855	10.7738	0.758285	12.5454	10.9768	2.19153
K8T,E57K	missense	2	8.8102	1.0358	9.41434	1.27285	9.21503	1.14634	9.10495	9.10495	0.657911	4.44673	0.320948	4.79531	0.26612	3.84947	0.228959	4.34702	4.71069	0.291574
K8T,V56I	missense	2	7.85389	1.04569	7.84406	1.05338	8.25312	1.12572	7.97143	7.97143	0.619596	3.75417	0.226517	5.18231	0.23842	4.37035	0.264388	4.43369	4.83348	0.417462
K9*,E57K	nonsense	2	10.5748	1.18818	10.4875	1.20971	11.0491	1.37201	10.6748	10.6715	0.721143	11.6691	1.06084	12.9616	1.17804	10.6396	0.75229	11.5237	11.4809	0.676784
K9E,A45T	missense	2	11.1739	1.32447	12.0466	1.35945	11.3045	1.46919	11.5123	11.4274	0.796966	14.1681	1.44566	14.8128	1.45672	13.6033	1.03727	14.0504	12.5298	0.72949
K9E,A46T	missense	2	11.4599	1.331	11.7017	1.33094	10.7933	1.26911	11.3014	11.2617	0.755957	12.4722	1.06662	10.2485	0.859287	8.94638	0.576933	10.4027	10.3807	1.00651
K9N,E58K	missense	2	12.6262	1.40062	12.0575	1.35726	11.613	1.4847	12.1161	11.8434	0.8148	9.3921	1.34925	8.65918	4.17716	7.35658	7.97741	9.27321	9.26383	1.26762
L12F,E58K	missense	2	10.4581	1.01802	9.62905	1.04561	8.91622	1.12765	9.71883	9.71883	0.61245	3.15856	0.274222	3.69939	0.31747	4.36452	0.288186	3.73727	4.65766	0.35505
L12I,E57K	missense	2	9.57804	1.01527	9.58224	1.05302	10.314	1.19294	9.78037	9.78037	0.623218	2.92713	0.290634	3.4709	0.213307	2.41275	0.233677	2.94301	4.59345	0.316957
L12I,E58K	missense	2	10.2218	1.03713	9.61374	1.06247	10.1324	1.18355	9.9836	9.98359	0.628765	3.57937	0.220643	5.96908	0.17554	3.44907	0.289995	4.34243	5.12644	0.823514
L12V,V30I	missense	2	10.4046	1.01649	9.21299	1.05222	9.76077	1.16123	9.8099	9.8099	0.618676	4.25492	0.218166	6.00171	0.181147	5.58514	0.224629	5.28454	5.36732	0.527051
L14*,E57K	nonsense	2	10.6916	1.12527	11.2344	1.30487	10.2445	1.39517	10.7387	10.7341	0.727242	14.178	1.28979	8.7493	0.69378	11.046	0.696054	11.1709	10.7872	1.5152
L14F,E57K	missense	2	9.09835	1.01171	8.06633	1.11245	9.03138	1.14403	8.75113	8.75113	0.626337	4.46147	26.665	3.32842	4.95902	4.85742	5.7746	3.98685	7.17905	3.72526
L14F,E58K	missense	2	8.41966	1.04971	8.59312	1.08536	8.25278	1.20373	8.43277	8.43277	0.639322	9.65213	0.847179	4.8117	67.1831	8.26699	0.102522	8.70373	8.70373	0.643448
L14F,S55N	missense	2	8.88928	2.48955	8.47135	0.642526	8.96004	0.193877	8.9191	8.9191	0.185097	6.45082	17.9597	3.66567	15.4204	3.48275	29.5781	4.66294	8.49241	10.8794
L14F,V56I	missense	2	8.29809	0.00614596	8.37264	0.210588	8.9066	0.0178046	8.54108	8.54108	0.205843	3.93888	0.117401	4.39269	5.11485	4.67371	1.56252	3.94324	4.55635	0.117041
L14I,V56I	missense	2	7.80366	1.04534	7.8653	1.0752	8.98108	1.37659	8.09599	8.09599	0.658257	4.06091	0.258339	4.83061	0.251736	4.00309	0.254623	4.30011	4.68203	0.267798
L14V,V30I	missense	2	10.0866	1.29163	9.60951	1.27613	8.52289	1.20482	9.36634	9.36634	0.725025	5.48856	0.203783	4.76183	0.191619	2.94276	0.262299	4.40578	5.09089	0.753055
L1F,A42T	missense	2	13.1829	1.41932	12.0216	1.34406	11.6625	1.50089	12.3008	11.9445	0.818165	6.32545	0.34089	7.50136	0.432336	8.89623	0.502453	7.53903	7.53911	0.741664
L1F,Y5C	missense	2	12.61	1.37474	12.5346	1.38139	11.8387	1.51931	12.3586	11.9729	0.820227	9.32069	0.782171	12.392	1.08367	12.3521	0.846574	11.2867	11.1343	1.04982
L1P,E57K	missense	2	12.5507	1.3902	12.3292	1.37473	12.3974	1.54159	12.4269	12.0027	0.825532	11.5781	0.964783	7.45216	0.569138	10.6907	0.708781	9.82835	9.79695	1.27191
L1V,A45T	missense	2	10.0968	1.04124	10.3068	1.08717	10.6021	1.25432	10.3043	10.3042	0.644957	9.43043	0.815477	9.48511	0.795774	7.05054	0.398059	8.52894	8.52894	0.858627
L1V,A46T	missense	2	7.96931	1.04693	9.16514	1.04443	9.29442	1.12151	8.78854	8.78854	0.617316	4.99301	0.356969	4.51478	0.298199	6.60329	0.266272	5.38041	5.49788	0.639893
L1V,G36S	missense	2	11.926	1.33749	11.4998	1.33303	10.5136	1.31906	11.3061	11.2626	0.767756	10.2256	0.927176	11.6314	1.05424	9.85062	0.650024	10.3136	10.3136	0.478338
L1V,V56I	missense	2	8.02038	1.01061	8.65515	1.03892	8.46785	1.13835	8.36902	8.36902	0.611157	6.66726	0.515067	4.93459	0.311805	3.42642	0.259202	4.96798	5.45495	0.926269
L33*,A42T	nonsense	2	10.0448	1.13907	11.101	1.30831	10.3302	1.41172	10.4543	10.4527	0.733883	11.877	12.1834	10.816	9.28136	11.0575	4.44235	11.0969	9.47848	3.80643
L33*,E58K	nonsense	2	11.0908	1.31353	9.20882	1.13769	10.0389	1.39745	10.0219	10.0217	0.732399	8.63691	0.701423	14.9102	1.43306	15.817	1.10091	13.0215	11.053	2.3163
L33*,L48F	nonsense	2	9.9257	0.207402	10.6781	0.199396	9.53105	0.0154266	10.0249	10.0249	0.339515	5.42292	0.362945	6.66513	0.47225	7.25855	0.368778	6.44069	6.44132	0.556739
L33F,A42T	missense	2	10.4766	1.14616	10.6233	0.120047	10.1129	1.47038	10.6183	10.6183	0.119003	4.58017	0.257399	3.09948	0.158566	4.07303	0.26411	3.89772	4.73302	0.442965
L33F,A46T	missense	2	10.4509	1.06519	9.73787	1.12368	9.88186	1.26524	10.0505	10.0504	0.659666	5.86359	0.090661	4.53646	3.13335	4.93116	1.29533	5.85794	5.85794	0.0904021
L33F,E57K	missense	2	9.93135	0.14329	10.8388	0.213959	9.90824	0.481847	10.2617	10.2617	0.327995	4.19746	0.262101	4.76101	0.303278	3.03943	0.24527	3.98817	4.79349	0.507581
L33F,E58K	missense	2	9.43973	1.11351	9.49345	1.14761	8.64571	1.39466	9.26308	9.26307	0.693386	8.04903	1.8249	8.54466	2.77508	7.71113	1.32017	7.92001	7.92127	0.998052
L33F,S55N	missense	2	10.9223	1.05673	10.0335	1.06121	10.1935	1.39996	10.4161	10.4158	0.660284	7.35058	0.413216	4.1082	0.190862	3.51483	0.300257	4.97244	5.65474	1.18097
L33F,V56I	missense	2	10.9269	1.07674	11.2253	1.14222	11.3357	1.4495	11.128	11.1149	0.689249	4.04366	0.906884	4.9535	0.591022	5.24419	0.00953783	5.23755	5.23755	0.0539526
L40F,E57K	missense	2	9.94394	1.06355	10.3449	1.10218	10.0456	1.22955	10.1117	10.1116	0.649745	9.80213	0.725009	9.39469	0.611629	6.40583	0.322465	8.46227	8.46286	1.10047
L40F,E58K	missense	2	11.1649	0.07208	10.5661	0.873854	10.5568	0.603485	11.1143	11.1143	0.146493	8.82792	19.4735	9.0511	2.43041	8.68352	0.500239	8.69854	8.69854	0.489813
L40I,E57K	missense	2	8.40729	1.04916	8.09789	1.07685	7.41638	1.19463	8.01841	8.01841	0.636085	4.6865	0.247827	3.50215	0.245849	4.63439	0.256538	4.27262	4.76546	0.387379
L40V,V56I	missense	2	9.18199	1.0106	8.09953	1.07659	8.40821	1.14099	8.59645	8.59645	0.618977	4.66074	0.260675	6.78049	0.511548	5.65851	0.36251	5.63848	5.6854	0.603987
L47F,E57V	missense	2	9.65107	0.0852101	9.68686	0.0189904	9.17875	0.0704699	9.50784	9.50784	0.163461	3.15604	0.285858	4.41698	0.283829	1.80877	0.260184	3.12394	4.82756	0.75424
L47F,V56I	missense	2	8.07849	0.0710862	7.50666	0.0383231	7.86433	1.05046	7.79299	7.79299	0.258207	5.34438	0.639746	4.29513	2.01815	4.39003	2.17706	5.18611	5.33219	0.587235
L47W,E58K	missense	2	7.35183	1.08592	8.18708	1.07736	8.41326	1.12816	7.97444	7.97444	0.633055	2.66807	0.322362	4.16198	0.300578	4.11529	0.281085	3.65714	4.72713	0.485795
L47W,S55N	missense	2	7.81398	1.02761	8.0602	1.04393	7.96857	1.12449	7.9451	7.9451	0.613667	4.49188	0.172822	3.84769	0.175517	5.70822	0.24641	4.671	5.01928	0.540522
L48F,E58K	missense	2	8.86786	1.00668	8.9008	1.04845	8.83507	1.13349	8.86952	8.86952	0.611438	3.67088	0.223999	3.56654	0.197424	4.40735	0.228948	3.87392	4.61874	0.262265
L48F,S55N	missense	2	9.77687	1.10269	9.29078	1.11852	9.03311	1.14545	9.3761	9.3761	0.647673	5.32536	0.28102	3.72845	0.226478	6.50791	0.466318	5.14931	5.4551	0.801155
L48V,S55N	missense	2	8.56738	1.03271	7.70253	1.07448	7.60655	1.19324	7.99921	7.99921	0.631678	3.83253	0.241697	5.6451	0.193766	3.09669	0.283075	4.20188	5.03439	0.759652
L48V,V54I	missense	2	8.32199	1.00985	7.64382	1.07423	8.28716	1.12815	8.08839	8.08839	0.616291	4.28524	0.282453	3.84429	0.224771	4.63733	0.310948	4.21741	4.64271	0.234402
L52I,E57K	missense	2	11.5055	1.05762	10.7525	1.10441	10.9908	1.26451	11.104	11.096	0.653824	5.99258	0.223628	3.15469	0.164492	4.3446	0.208046	4.49206	5.17588	0.822913
L52R,E57K	missense	2	12.448	1.37282	12.2924	1.38352	11.7068	1.47929	12.1699	11.8755	0.813786	10.9176	0.883983	12.2069	1.11031	10.2335	0.586698	10.8065	10.8064	0.519044
L52V,E57K	missense	2	10.6765	1.12051	10.5819	1.1659	10.609	1.34852	10.6252	10.6235	0.693037	9.17694	0.590883	11.3605	0.865992	7.45095	0.342049	9.22005	9.21777	1.11531
L52V,E58K	missense	2	12.1295	1.36041	10.1533	1.18897	10.5136	1.31878	10.8528	10.8445	0.7407	13.8679	1.40508	12.0627	1.10405	11.3217	0.846343	12.0559	11.9142	0.646462
M23I,A39T	missense	2	7.82469	0.00702694	8.06012	0.0516655	8.2567	1.95203	7.93793	7.93793	0.116817	4.05274	8.03141	3.77281	0.181834	5.52661	0.80089	4.46552	5.17916	0.838636
M23I,A45T	missense	2	10.6924	0.122964	9.94656	0.199546	10.4144	0.190006	10.3719	10.3719	0.218632	8.37897	2.41131	10.5219	15.0589	11.1132	2.45705	9.73073	9.60113	1.70987
M23I,E58K	missense	2	8.27829	1.11246	8.17638	0.0727053	8.56817	0.060173	8.37201	8.37201	0.186077	4.55589	2.42093	3.45203	2.8721	3.95436	8.76873	4.09127	5.82981	1.81114
M23I,G24E	missense	2	10.0919	1.60017	9.83105	0.957033	9.36725	0.974818	9.67868	9.67868	0.628113	4.97031	0.000854207	6.41323	1.94529	4.60854	1.72662	4.97031	4.97009	0.000854207
M23I,M25I	missense	2	10.6034	0.5636	10.9918	0.217049	10.494	0.743281	10.9107	10.9107	0.195422	3.45748	86.6277	5.83781	30.1776	5.44936	21.8031	5.49767	8.62282	17.3164
M23I,V30I	missense	2	8.14402	0.722146	8.9411	0.405132	7.83372	0.149816	8.25883	8.25883	0.388113	4.91507	0.16499	4.35141	0.170352	3.7267	0.184244	4.33486	4.74669	0.342583
M23I,V56I	missense	2	8.69021	1.88912	8.76723	0.470966	8.165	1.08453	8.6726	8.6726	0.421121	4.69497	0.942409	5.75621	0.0705733	2.84275	3.95128	5.57558	5.58008	0.390872
M23K,E57K	missense	2	10.6832	1.29911	11.1711	1.29773	10.3506	1.39568	10.7532	10.7454	0.767036	8.12287	0.667125	9.70455	0.769131	8.39726	0.568071	8.64003	8.64003	0.413626
M23K,E58K	missense	2	10.9226	1.30312	11.3296	1.30212	9.94092	1.38789	10.7638	10.7557	0.767456	4.2328	0.247356	11.192	0.836573	10.7269	0.59244	8.67023	8.67407	2.26676
M23L,E57K	missense	2	9.83212	1.01277	9.52937	1.05081	10.0331	1.17881	9.78229	9.78229	0.620149	5.32009	0.00610016	3.51964	0.000890947	2.83695	0.0256658	3.89235	4.94381	0.740626
M23R,E57K	missense	2	9.77581	1.10285	9.87147	1.0942	8.15204	1.20534	9.3334	9.3334	0.652924	10.1145	0.782072	8.39521	0.622455	9.50312	0.697178	9.25769	9.25769	0.513521
M23R,V56I	missense	2	10.8037	1.30147	11.0634	1.29396	10.2425	1.39207	10.7248	10.7178	0.766139	15.0406	1.55997	8.74236	0.731203	7.02322	0.518217	10.0767	9.60215	2.34906
M23T,A46T	missense	2	9.12622	1.11138	8.99984	1.13785	9.48867	1.23794	9.18838	9.18838	0.668972	9.97452	0.721838	8.32424	0.664135	11.5432	0.673468	9.9445	9.94122	0.937989
M25I,A39G	missense	2	8.42167	0.191051	8.59864	0.563622	8.58492	0.62093	8.45126	8.45126	0.173713	4.87896	20.4657	5.55934	5.98423	4.54613	15.4171	5.38879	8.08852	5.38232
M25I,A39T	missense	2	12.1195	0.256665	11.6252	0.0157398	11.5452	0.336133	11.7236	11.7236	0.151546	5.27289	6.98479	5.63623	6.38595	4.06644	3.55823	4.5763	6.79082	2.83979
M25I,A45T	missense	2	11.6492	0.0243963	11.7004	0.0913833	11.86	0.138828	11.6687	11.6687	0.0349755	5.96979	0.706884	6.82253	11.5983	5.49652	37.9952	5.97278	6.00874	0.705453
M25I,A45V	missense	2	9.31669	0.340592	9.23335	0.00397775	10.0677	0.260529	9.51214	9.51214	0.267967	10.1717	0.935844	10.1988	0.845043	13.0001	0.865093	11.1342	11.0569	0.94349
M25I,A46T	missense	2	11.4322	0.151659	11.2433	0.0973372	11.117	1.56081	11.3008	11.3008	0.0863766	4.48234	0.0913051	4.68822	0.474422	3.6054	4.5265	4.48935	4.5919	0.0896422
M25I,A49T	missense	2	11.5372	0.199945	10.8894	0.0717183	11.0032	1.11043	11.1709	11.1709	0.287234	9.66962	30.4468	10.598	9.20971	9.75566	2.32387	9.80534	9.46744	2.2471
M25I,E57K	missense	2	11.659	1.04371	11.035	1.08867	11.5602	1.22967	11.4148	11.392	0.642419	4.53793	5.28212	4.84121	1.44254	4.71401	0.158998	4.71538	4.7528	0.157971
M25K,E57K	missense	2	10.8685	1.02279	10.2306	1.05623	10.5857	1.17318	10.5671	10.5668	0.622712	5.28463	0.237496	4.91387	0.304523	6.85757	0.4005	5.65506	5.69104	0.577422
M25L,E57K	missense	2	9.68277	1.13029	10.1362	1.13016	10.9152	1.43777	10.1469	10.1467	0.698529	7.15366	0.0153242	5.11154	0.0351861	3.81311	0.958576	5.51504	5.77358	0.944594
M25R,E57K	missense	2	9.10548	1.00358	9.55697	1.12167	9.33727	1.1474	9.31548	9.31548	0.626558	4.43463	0.18809	3.16356	0.178558	3.73701	0.232608	3.77724	4.67263	0.373321
M25R,S55N	missense	2	8.80034	1.00438	8.87767	1.04382	9.05886	1.1418	8.90096	8.90096	0.611287	5.25666	0.179941	4.10607	0.188941	5.50688	0.184514	4.95768	5.08427	0.430595
M25T,V56I	missense	2	11.0358	1.14021	10.6905	1.15669	9.40596	1.23667	10.4259	10.4254	0.67877	10.3938	0.777492	14.0992	1.25262	9.01855	0.537914	10.9943	10.7056	1.45004
M25V,A46T	missense	2	10.5475	1.07871	9.75312	1.15876	10.8755	1.34116	10.3581	10.3577	0.6804	10.6056	0.850697	4.6163	0.306904	3.11808	0.292307	6.052	6.99973	2.25803
M25V,E57K	missense	2	10.2488	1.05051	10.9728	1.30498	10.7446	1.42927	10.5856	10.5837	0.710154	5.51024	0.180015	4.82078	0.172863	5.2374	0.229158	5.18465	5.18537	0.210806
N10I,E57K	missense	2	8.92226	1.01902	8.01333	1.07605	7.96794	1.19482	8.34711	8.34711	0.62905	4.67468	0.243149	4.75282	0.233891	6.43468	0.342815	5.2635	5.3704	0.561696
N10K,E58K	missense	2	8.00489	1.08843	7.76541	1.10896	7.69721	1.3685	7.84104	7.84105	0.675548	6.80326	0.39863	8.64848	0.586703	8.18963	0.412537	7.83139	7.83139	0.558123
N10S,E57K	missense	2	9.91523	1.28951	8.05698	1.07689	8.34555	1.1988	8.66745	8.66745	0.680492	4.10226	0.238061	3.56477	0.18765	5.77258	0.220907	4.47747	5.04543	0.665697
N10Y,S55N	missense	2	8.11605	1.08887	9.19089	1.27249	8.04888	1.19603	8.40161	8.40161	0.680404	6.56656	0.419953	4.83663	0.275099	2.88132	0.260165	4.74223	5.46058	1.06033
N35D,E58K	missense	2	11.0561	1.30506	11.0479	1.29489	10.2331	1.39396	10.8038	10.7945	0.767379	7.95576	0.668294	13.4831	1.27193	13.3121	1.01247	11.4788	10.7346	1.86295
N35D,S55N	missense	2	10.6669	1.29877	10.6545	1.28853	10.276	1.395	10.545	10.5415	0.764942	9.6561	0.809309	13.8015	1.11347	12.4331	0.80216	11.8865	11.4312	1.21128
N35I,E57K	missense	2	10.3041	1.08581	10.237	1.13674	10.072	1.24026	10.2149	10.2147	0.663408	11.4725	0.924264	8.63772	0.705913	10.0259	0.591457	9.96088	9.9606	0.766299
N35K,E57K	missense	2	9.50066	1.0363	9.34522	1.10797	10.5199	1.40989	9.67237	9.67237	0.666837	9.76583	6.49124	10.3089	0.135855	9.42989	0.382551	9.94229	9.94229	0.429553
N35S,V56I	missense	2	11.2788	1.06688	11.199	1.10949	10.1126	1.21528	10.918	10.9146	0.649844	5.64523	0.205055	3.84431	0.207697	3.20111	0.261839	4.23594	5.0221	0.731647
N35Y,A39S	missense	2	9.95987	1.29349	10.4499	1.28431	9.16322	1.37783	9.88906	9.88889	0.760131	6.11119	0.334022	5.24582	0.185128	6.65012	0.340787	5.96244	5.963	0.422344
N38D,S55N	missense	2	12.5883	1.37714	12.7257	1.37096	11.8637	1.48174	12.4187	12.0087	0.812498	10.7922	0.969391	10.9257	0.941373	15.829	1.05282	12.4894	11.3881	1.64362
N38S,E57K	missense	2	11.409	1.33216	11.2701	1.31566	9.99668	1.39191	10.9208	10.9056	0.776767	13.304	1.07027	10.0049	0.68331	10.6202	0.579199	11.1379	11.0713	0.91101
N38S,E58K	missense	2	12.2942	1.37643	11.258	1.32271	11.4712	1.48582	11.6725	11.5507	0.802606	10.2611	0.760852	13.1394	1.0424	9.84431	0.557163	10.9274	10.8713	0.964245
N41H,E57K	missense	2	10.0922	1.01316	9.90102	1.04991	9.8974	1.15261	9.9707	9.97069	0.616149	5.18042	0.242807	4.97035	0.341914	3.61637	0.285205	4.58938	4.94946	0.494252
N41H,V56I	missense	2	8.83349	1.02363	8.55286	1.05662	8.44055	1.14426	8.62251	8.62251	0.618531	4.13956	0.24044	4.13947	0.306893	4.2478	0.25815	4.17738	4.58609	0.152639
N41K,E57K	missense	2	8.60485	1.02131	7.79798	1.07557	9.01181	1.13621	8.4577	8.4577	0.620444	3.01818	0.319661	5.24275	0.368353	3.25975	0.242899	3.8238	4.89613	0.694698
N41K,E58K	missense	2	10.7186	0.0981651	10.2077	0.36646	10.1199	0.000592152	10.3687	10.3687	0.218092	2.91248	0.363862	2.21518	0.339716	3.80305	0.230643	3.00424	4.66044	0.471916
N41Y,E57K	missense	2	10.8407	1.13062	9.93179	1.10877	10.8413	1.22971	10.5133	10.5127	0.665631	14.736	1.296	10.5106	0.731179	10.8871	0.620306	11.8269	11.3872	1.22535
N44D,A46T	missense	2	11.87	1.33675	11.9458	1.34001	10.2141	1.29265	11.3168	11.2732	0.763604	5.81237	0.367018	10.04	0.675767	12.0734	0.707845	9.26809	9.17602	1.85887
N44D,A49T	missense	2	13.3186	1.45517	12.4727	1.37936	12.6298	1.60953	12.8052	12.144	0.850071	7.41808	0.579388	12.9829	1.18154	11.4763	0.726389	10.5223	10.2429	1.67234
N44D,E57K	missense	2	12.1155	1.35749	11.6512	1.3337	10.8289	1.4383	11.5596	11.4671	0.793491	7.56944	0.562005	11.9653	1.07557	10.019	0.726389	9.7284	9.70387	1.26206
N44D,V56I	missense	2	12.3417	1.21128	12.3776	1.35284	11.6336	1.46602	12.1587	11.9008	0.768492	10.0963	0.873399	10.8654	0.973642	12.174	0.758194	11.1153	11.107	0.653273
N44I,E57K	missense	2	10.5841	1.09734	11.3142	1.31917	9.25418	1.22462	10.3586	10.3581	0.694728	16.8646	1.85379	14.8317	1.27318	13.1266	0.888962	14.4746	12.4095	1.00692
N44K,E57K	missense	2	8.40357	1.01964	8.12439	1.07728	8.62627	1.16671	8.37349	8.37349	0.625223	11.267	0.888839	8.62808	0.522284	6.91992	0.339313	8.83091	8.82948	1.23517
N44K,E58K	missense	2	10.699	1.30152	10.7299	1.29395	9.65362	1.38667	10.3915	10.3896	0.765243	5.82083	10.5279	2.94671	0.00714573	3.94619	0.174602	3.43645	4.70902	0.497536
N44T,E57K	missense	2	10.0851	1.02798	10.1423	1.06077	10.2947	1.14486	10.1662	10.1662	0.62042	5.49158	0.302864	3.1103	0.230483	1.70702	0.279239	3.43298	5.11267	1.10117
N44Y,E58K	missense	2	11.368	1.33258	11.918	1.35097	11.4296	1.4635	11.5772	11.48	0.796078	10.7613	0.945604	10.0058	0.699822	17.6219	1.15874	12.733	10.8886	2.39541
Q16*,A45T	nonsense	2	11.7074	1.33946	10.254	1.18093	10.7293	1.34743	10.8412	10.8333	0.740191	10.9749	0.984831	9.63168	0.79318	16.2361	1.08795	12.2325	10.9973	2.00158
Q16*,V56I	nonsense	2	12.3425	1.36184	12.1151	1.34901	10.9262	1.41899	11.82	11.6635	0.794216	8.74243	0.658242	7.70395	0.589971	10.9308	0.812995	9.05905	9.05896	0.929832
Q16E,A49T	missense	2	12.1734	1.36468	12.2644	1.38263	11.3411	1.47521	11.953	11.744	0.811223	14.0553	1.46288	10.1471	0.875728	14.4124	1.05762	12.7547	11.6576	1.43624
Q16E,E57K	missense	2	9.60721	1.07311	9.2685	1.14997	10.5062	1.41319	9.6985	9.69849	0.685947	14.6623	1.47255	10.4952	0.904257	9.17487	0.665614	11.2213	10.7914	1.55985
Q16E,S55N	missense	2	11.4941	1.31882	11.3755	1.31358	10.6897	1.41366	11.2093	11.1736	0.777349	12.8716	1.14285	12.2258	1.11224	10.641	0.615597	11.6519	11.5643	0.739957
Q16H,E57K	missense	2	11.8309	1.34264	10.0622	1.1267	9.84717	1.25707	10.49	10.4888	0.711517	12.2848	0.35235	6.03271	11.7316	9.07151	0.687684	10.6541	10.3983	1.56099
Q16H,V56I	missense	2	11.2896	1.3157	11.5182	1.32089	11.2637	1.44278	11.3623	11.307	0.782969	4.70818	1.3072	4.67436	11.4436	6.05692	0.1152	6.00854	6.00854	0.249553
Q16R,E57K	missense	2	9.98756	1.142	11.4102	1.32842	10.2198	1.27557	10.4747	10.4734	0.716476	5.91315	0.296263	11.7584	0.859556	8.74314	0.443804	8.73007	8.72575	1.67173
Q27*,A32T	nonsense	2	12.3639	1.36055	12.4828	1.36633	11.8304	1.47768	12.2461	11.923	0.807437	9.37011	0.723075	12.8378	1.16751	14.6926	1.04778	12.2184	11.301	1.60529
Q27*,E58K	nonsense	2	11.2257	1.14446	11.6138	1.31612	11.0768	1.4248	11.3079	11.2722	0.738538	9.94981	0.720271	12.1526	0.922168	12.0384	0.729212	11.3293	11.2918	0.73701
Q27*,V30I	nonsense	2	11.5378	1.31924	11.4509	1.31233	11.053	1.4285	11.3628	11.3085	0.779614	17.3232	1.71279	9.93614	0.83788	9.28565	0.674309	11.9689	10.528	2.46792
Q27E,E57K	missense	2	10.3537	1.02501	10.4794	1.08797	10.4976	1.1801	10.437	10.4368	0.630607	7.86177	0.620838	9.90267	0.789797	9.57711	0.637332	9.06348	9.06348	0.644553
Q27E,E58K	missense	2	9.80129	1.06964	10.9216	1.15927	9.38474	1.24078	10.0496	10.0496	0.664064	15.9583	1.62084	12.4647	1.08826	12.3359	0.837797	13.19	12.1919	0.948095
Q27E,V56I	missense	2	9.72047	1.05916	9.97421	1.11303	9.51162	1.19837	9.74527	9.74527	0.64618	17.885	1.89503	13.2207	1.26796	16.4457	1.12598	15.6593	12.3477	1.34119
Q27H,E57K	missense	2	11.201	1.31814	11.4754	1.31905	10.4839	1.41874	11.0804	11.0553	0.779183	9.32342	0.122707	10.1292	15.9542	12.6549	5.58518	9.32508	9.32508	0.122674
Q27H,S55N	missense	2	9.66489	0.199528	10.1754	0.00145691	9.64812	0.736898	9.94078	9.94078	0.223144	6.49396	0.37424	9.65511	0.644148	8.49397	0.438816	8.16175	8.1619	0.922043
Q27K,A46T	missense	2	8.89759	1.04409	9.14933	1.08689	9.52953	1.18565	9.1653	9.1653	0.635617	7.47517	0.49218	8.80361	0.729265	8.54704	0.543213	8.18256	8.18256	0.427357
Q27P,E57K	missense	2	10.8516	1.30163	10.5878	1.14659	8.85354	1.22573	10.0926	10.0924	0.704213	11.681	0.886008	9.55751	0.631585	11.7052	0.668367	10.9223	10.9114	0.742898
S15A,V56I	missense	2	12.3782	1.09034	11.1772	1.08662	10.9768	1.3029	11.569	11.5247	0.66268	3.61517	0.21328	5.8163	0.176496	4.18958	0.22034	4.54529	5.06638	0.661702
S15C,E57K	missense	2	11.0728	1.03461	10.0938	1.0574	10.9537	1.21122	10.6916	10.6908	0.631164	6.98698	0.488262	3.8065	0.236975	4.12713	0.24989	4.93344	5.48869	0.990758
S15C,S55N	missense	2	8.27974	1.04891	8.71034	1.06686	8.52041	1.13711	8.50015	8.50015	0.62489	5.0427	0.215035	5.98953	0.413456	3.24312	0.265058	4.73872	5.25289	0.799937
S15F,A39T	missense	2	12.7769	1.36985	13.4464	1.44244	11.4406	1.46665	12.5744	12.073	0.822433	6.28254	0.408088	12.9863	1.15818	12.1826	0.769389	10.3952	9.90188	2.14572
S15F,S55N	missense	2	12.7121	1.3894	12.299	1.35879	11.133	1.44933	12.0769	11.8252	0.806949	13.1212	1.08814	13.6848	1.12337	11.9166	0.692103	12.6366	12.2855	0.586672
S15F,V56I	missense	2	12.2188	1.36298	11.8327	1.33095	11.8026	1.47421	11.9568	11.7536	0.799886	10.4688	0.801004	9.58383	0.793066	11.8637	0.730716	10.6684	10.6668	0.676213
S15Y,E57K	missense	2	11.0656	1.31242	9.93106	1.12554	10.4143	1.40846	10.4125	10.4113	0.730485	10.1377	0.751938	11.4914	0.965296	7.4263	0.535793	9.58727	9.57404	1.21008
S15Y,E58K	missense	2	11.2882	1.31317	11.7506	1.32471	10.4863	1.40881	11.2032	11.168	0.777651	9.15208	0.695155	11.0068	0.79977	10.1568	0.646504	10.0535	10.0535	0.505704
S15Y,V30I	missense	2	10.0955	1.15878	10.8504	1.29977	10.8725	1.4206	10.5495	10.547	0.738783	9.24876	0.713863	9.31639	0.720507	10.5447	0.786166	9.65321	9.65321	0.426161
S15Y,V56I	missense	2	11.0161	1.31018	10.9635	1.30429	10.2009	1.40128	10.7505	10.7424	0.771596	8.48314	0.711065	13.5212	1.2301	11.276	0.714025	10.9674	10.6996	1.42663
S18C,E57K	missense	2	8.30785	1.03038	8.83381	1.04721	8.61529	1.12988	8.58104	8.58104	0.615795	4.74928	0.274149	3.54004	0.201247	7.06432	0.445324	5.08704	5.58787	1.0241
S18F,A20E	missense	2	10.4996	1.30214	11.3204	1.32185	10.562	1.4224	10.8018	10.7916	0.777006	13.1644	1.25977	5.2151	0.332133	9.79519	0.609454	9.27381	9.09332	2.29165
S18F,L33V	missense	2	11.3024	1.05307	10.781	1.09269	11.6587	1.29463	11.2064	11.1944	0.65429	4.78089	0.23981	5.9165	0.189236	3.11512	0.262297	4.61179	5.21234	0.813353
S18F,S55N	missense	2	8.53134	1.05002	8.10219	1.11079	7.88472	1.19441	8.2001	8.2001	0.643034	3.96883	0.199443	4.31175	0.224798	1.84954	0.205911	3.37557	4.87169	0.770014
S18T,S55N	missense	2	7.16676	1.27375	8.13507	1.11217	8.0074	1.19537	7.81211	7.81211	0.686052	4.32582	0.234004	4.60403	0.264099	4.79298	0.23984	4.56844	4.66368	0.145334
S18Y,A45T	missense	2	10.1902	1.03663	10.4579	1.06925	9.88426	1.25888	10.207	10.207	0.640678	9.1484	0.587915	11.018	0.793655	7.3361	0.373443	9.07871	9.07797	1.05804
S18Y,D21E	missense	2	8.54724	0.893258	8.24401	0.208803	8.30829	1.48715	8.26061	8.26061	0.201448	3.86292	0.290419	5.53479	0.211077	5.83641	0.224666	5.09112	5.2849	0.606922
S18Y,G24E	missense	2	9.16709	1.0588	10.524	1.08106	9.07917	1.21635	9.62163	9.62162	0.64235	3.6822	0.210174	3.42434	0.185261	5.35074	0.212723	4.14984	4.89969	0.603073
S28*,A42T	nonsense	2	11.3015	0.456828	11.5202	0.0156596	10.3754	0.780413	11.5066	11.5066	0.0684688	9.00925	2.42251	13.3136	15.7004	12.4809	6.21806	9.54464	9.29401	2.23428
S28*,A45D	nonsense	2	10.5649	2.41475	10.7752	1.09803	10.6441	0.0331967	10.6442	10.6442	0.0331784	10.5353	0.938613	12.0281	1.07721	13.4111	0.862196	12.0216	11.7482	0.870808
S28*,E57K	nonsense	2	12.1736	1.3366	12.2548	1.34468	11.8577	1.46889	12.1092	11.8519	0.796497	10.327	12.5462	10.6487	2.15931	14.0688	3.66073	11.5056	10.766	1.83976
S28*,E58K	nonsense	2	11.7031	1.32354	10.8298	1.29708	10.4613	1.40533	11.0164	10.9966	0.773457	9.65068	19.8774	9.20311	0.13967	11.8178	0.327308	10.4899	10.3852	1.29626
S28*,S55N	nonsense	2	12.0894	0.00818953	11.915	0.727709	10.7381	0.776267	11.872	11.8703	0.325601	14.8181	0.912675	13.7519	0.241878	12.6757	1.9051	13.8049	12.7816	0.23219
S28*,V56I	nonsense	2	11.3236	1.31274	10.8167	1.29506	10.3359	1.39978	10.8456	10.8346	0.769938	11.7503	9.21432	8.70836	4.76542	14.502	0.373608	13.8115	11.8229	1.63929
S28L,E57K	missense	2	11.3082	1.31503	9.79978	1.17896	9.62888	1.25241	10.1942	10.1939	0.718838	14.1086	1.39499	10.5905	0.912669	12.9443	0.779588	12.4009	11.8591	0.995682
S28P,V56I	missense	2	11.2749	1.32672	11.337	1.31683	11.4417	1.47866	11.3448	11.2896	0.790034	4.77173	0.256949	3.71967	0.206688	5.38941	0.22446	4.62266	4.96085	0.491995
S28T,E57K	missense	2	10.2028	1.01698	10.6676	1.08307	10.4932	1.17624	10.4412	10.4411	0.62719	3.80828	0.328283	5.28586	0.25304	4.67077	0.282864	4.60827	4.9019	0.42509
S55C,E57K	missense	2	7.13282	1.08583	8.00735	1.07813	8.18278	1.15897	7.75821	7.75821	0.63849	5.52051	0.337442	5.56958	0.326865	5.89423	0.404224	5.63371	5.63371	0.203019
S55C,E58K	missense	2	12.1934	1.12408	11.427	1.11104	10.8777	1.28829	11.5521	11.5066	0.673581	3.78042	0.23755	3.70413	0.266179	2.44509	0.256788	3.31143	4.66251	0.432694
S55G,E57K	missense	2	7.5137	1.08637	7.75356	1.10947	8.29448	1.13342	7.84291	7.84291	0.640428	2.70803	0.339446	4.36242	0.279691	6.80775	0.238251	4.63528	5.52244	1.19114
S55N,E57A	missense	2	9.66162	1.10115	8.41607	1.06392	8.22511	1.14213	8.772	8.772	0.63567	4.61422	0.208579	4.29287	0.240222	6.2839	0.39269	5.02632	5.2398	0.597161
S55N,E57K	missense	2	8.15893	1.00324	8.39837	1.03585	8.13424	1.12579	8.23396	8.23396	0.606948	6.37966	0.393619	5.72813	0.130392	3.88065	0.225945	5.31122	5.51347	0.744293
S55N,E58*	nonsense	2	12.7983	1.37579	11.8802	1.33176	11.8007	1.46838	12.1683	11.8832	0.801684	13.4141	1.33306	9.8372	0.849623	13.628	0.896141	12.2099	11.5475	1.28203
S55N,E58D	missense	2	8.28107	1.09238	8.01835	1.06196	7.6594	1.19296	8.00514	8.00514	0.641843	5.98128	0.19159	4.61587	0.793014	2.34104	0.148671	4.29477	5.34241	1.115
S55N,E58G	missense	2	9.86309	1.28981	8.21065	1.11371	7.88885	1.19449	8.57482	8.57482	0.688725	4.02014	0.308195	4.91774	0.215647	3.83407	0.269508	4.27879	4.73643	0.347066
S55N,E58K	missense	2	10.0855	1.1101	10.6956	1.29112	10.0349	1.39187	10.2618	10.2613	0.720275	3.73727	0.126687	3.58057	0.134467	3.21505	0.151275	3.51985	4.55652	0.151838
S55N,E58Q	missense	2	9.75178	1.2889	8.48895	1.05619	7.07122	1.36399	8.48803	8.48803	0.700941	4.19546	0.259956	4.98926	0.319269	4.27699	0.269764	4.45718	4.69783	0.236675
S55N,F59L	missense	2	11.5987	0.31003	11.6006	0.955015	10.7205	0.364457	11.2359	11.2359	0.357798	5.23109	0.733042	5.19619	5.74685	7.63077	0.00816603	6.50517	6.60443	1.12095
S55N,V56G	missense	2	12.9247	1.37454	12.8446	1.38033	11.5296	1.45885	12.467	12.0338	0.81004	9.69864	0.826641	10.3843	0.904683	7.13825	0.516742	8.96649	8.96618	1.02793
S55N,V56I	missense	2	7.80638	1.00987	8.07976	1.03727	8.63486	1.13793	8.13964	8.13964	0.610593	5.11386	0.111028	3.28702	0.110972	2.67292	0.116364	3.69152	4.89849	0.73306
S55R,E57D	missense	2	8.72567	2.09242	8.21649	1.44725	9.36832	0.163381	9.35007	9.35007	0.161863	4.32309	21.8593	5.7455	1.75806	4.72953	2.44126	5.39398	6.04502	1.4236
S55R,E57K	missense	2	9.24457	1.0967	9.27975	0.83666	9.23861	0.426067	9.24681	9.24681	0.35878	6.04603	2.73519	5.19384	5.33106	5.02907	0.263138	5.03877	5.0555	0.261613
S55R,F59L	missense	2	11.0794	1.29915	10.9005	1.08765	10.9242	0.90992	10.9514	10.9491	0.614805	6.18189	5.75692	4.28409	11.761	4.56407	23.4634	5.75712	8.08963	5.04953
S55R,V56I	missense	2	8.60364	2.91953	8.34304	0.0944967	8.93739	0.106401	8.63781	8.63781	0.291461	4.27254	14.8204	5.04232	1.34157	3.1985	6.83219	4.96838	5.75494	1.31127
V19A,E57K	missense	2	10.3588	1.03434	10.2007	1.06672	9.92159	1.26568	10.1899	10.1898	0.640478	8.01122	0.468784	5.55253	0.316004	5.93603	0.217426	6.45847	6.46853	0.739667
V19D,A32T	missense	2	11.6262	1.33502	11.9323	1.34367	10.479	1.41789	11.3774	11.3185	0.78753	10.5197	0.881692	10.9339	0.916352	14.9917	0.996568	12.1188	11.403	1.41285
V19F,E57K	missense	2	9.6468	1.12981	11.0454	1.31048	10.0562	1.26714	10.1846	10.1843	0.709148	11.1579	0.819713	12.3764	0.959583	13.1992	0.782265	12.2545	12.0507	0.633771
V19G,E57K	missense	2	10.6932	1.2995	10.0926	1.28023	9.80508	1.38476	10.2119	10.2111	0.761654	14.062	1.42402	9.7819	0.832525	9.21299	0.675052	10.7884	10.5756	1.41084
V19I,A49T	missense	2	11.621	1.07264	10.7598	1.08588	11.6688	1.47183	11.2959	11.275	0.677464	8.93678	0.578094	9.30765	0.638696	6.62282	0.339911	8.22232	8.22236	0.867967
V19I,E58K	missense	2	8.43584	1.04925	8.08289	1.07682	7.3345	1.36594	8.04798	8.04798	0.658421	2.127	0.477184	3.33597	0.197202	5.31055	0.22007	3.62429	5.02056	0.921376
V19I,S55N	missense	2	7.64009	1.04526	7.23571	1.10702	8.03532	1.15735	7.626	7.626	0.635275	6.70404	0.450195	5.61028	0.23142	3.06734	0.25696	5.10743	5.63678	1.07508
V19I,V56I	missense	2	7.81558	1.02683	7.34113	1.07375	7.89725	1.13917	7.68081	7.68081	0.621805	10.4459	0.924645	4.03491	0.27549	5.41228	0.390779	6.54521	7.05396	1.90939
V30F,E57K	missense	2	11.753	1.33079	9.62936	1.16295	9.65896	1.24641	10.2548	10.2543	0.716537	14.8886	1.4368	7.77697	0.607593	11.5993	0.813963	11.2668	10.498	2.03146
V30G,V56I	missense	2	10.4064	1.29885	10.1648	1.28437	9.97118	1.39669	10.1905	10.1897	0.764363	15.2232	1.57553	11.463	0.973521	12.567	0.813963	12.7266	12.0901	0.880167
V30I,A45T	missense	2	10.2099	1.0536	11.1116	1.10151	10.6232	1.22526	10.6358	10.635	0.646694	10.9738	0.809658	11.4941	0.852233	8.62159	0.409345	10.2382	10.2303	0.934305
V30I,E58K	missense	2	8.45337	1.02022	7.97255	1.05242	8.44565	1.1638	8.28434	8.28434	0.619944	5.44946	0.15027	4.92975	0.199024	5.36686	0.16418	5.27117	5.27117	0.150792
V30I,G31S	missense	2	9.59916	1.10053	7.6474	1.1084	8.06437	1.19882	8.46164	8.46164	0.654519	4.00347	0.230631	5.35085	0.359124	6.06662	0.207835	5.13862	5.32121	0.617515
V30I,G36D	missense	2	13.313	1.38594	13.0024	1.37759	12.341	1.48725	12.9109	12.2084	0.816594	15.77	1.59156	13.4704	1.29259	13.357	1.0155	13.8769	12.5151	0.713738
V30I,L47W	missense	2	8.32353	1.02092	8.58263	1.04991	7.78797	1.19346	8.26866	8.26866	0.62394	4.18477	0.20996	5.8794	0.177804	4.43944	0.248372	4.84241	5.09267	0.532648
V30I,L48F	missense	2	11.0531	1.03438	9.93729	1.06237	9.71533	1.17778	10.2847	10.2846	0.627264	4.04568	0.303806	5.22281	0.238116	4.72595	0.275956	4.68486	4.86813	0.339907
V30I,S55N	missense	2	7.56252	1.04451	8.30807	1.0632	8.60774	1.22073	8.113	8.11301	0.63599	4.43872	0.156397	5.34846	0.158484	5.801	0.151419	5.19663	5.23959	0.4008
V30I,S55R	missense	2	8.04552	1.08839	8.17586	1.07778	8.26655	1.16124	8.15838	8.15838	0.639318	4.99173	15.7045	5.72793	8.2872	3.02997	28.8462	5.41369	8.32972	7.10361
V30I,V56I	missense	2	8.14086	0.998728	7.70208	1.04273	8.63893	1.13356	8.13496	8.13496	0.608523	5.44835	0.142523	3.7046	0.163594	5.54177	0.176577	4.89847	5.16983	0.597083
V30L,A46T	missense	2	11.1906	1.26009	11.4638	1.19097	12.181	1.50619	11.5449	11.4731	0.750458	8.64668	0.705945	6.9055	0.492244	7.87326	0.492772	7.71873	7.71873	0.481028
V30L,V56I	missense	2	11.767	1.0641	11.3884	1.10086	10.6153	1.32334	11.3414	11.3202	0.662362	5.90185	0.427118	3.29628	0.200141	4.97051	0.251788	4.69016	5.20219	0.76145
V54A,E57K	missense	2	9.50417	1.06422	8.55028	1.11752	8.13297	1.1964	8.78144	8.78144	0.647888	4.19421	0.193063	5.8732	0.174711	5.32634	0.222031	5.13249	5.24107	0.497046
V54F,E57K	missense	2	12.5663	1.3586	11.6698	1.19942	11.9448	1.49209	12.0311	11.8209	0.770129	11.4075	0.937808	11.944	1.01803	7.79617	0.401648	10.2509	10.1591	1.35879
V54F,E58K	missense	2	12.6006	1.36765	11.7817	1.33941	12.1222	1.50386	12.1652	11.8774	0.807347	9.08095	0.795899	7.20238	0.532297	8.04011	0.489074	7.97712	7.97712	0.479124
V54F,V56I	missense	2	12.647	1.35918	12.1882	1.3427	11.9506	1.48499	12.2789	11.9438	0.803359	14.859	1.4504	11.6257	1.02185	10.7705	0.764524	12.1555	11.6333	1.13352
V54I,E58*	nonsense	2	12.6439	1.37579	11.7674	1.3342	11.2822	1.45226	11.9163	11.7269	0.799558	11.8322	1.02449	14.0893	1.32559	12.9938	0.80073	12.837	12.3794	0.569664
V54I,E58K	missense	2	8.30726	0.995112	8.40482	1.03806	9.50498	1.12453	8.68755	8.68755	0.605377	5.87857	0.121048	5.35798	0.136828	4.51128	0.148695	5.25282	5.28513	0.39803
V54I,S55N	missense	2	7.99543	1.00234	8.09608	1.03751	7.24577	1.15373	7.81989	7.81989	0.611348	6.40257	0.321852	5.35898	0.19599	5.98671	0.173112	5.88049	5.88049	0.292991
V54I,V56I	missense	2	8.03313	1.01846	8.20972	1.03668	8.71481	1.1317	8.29349	8.29349	0.611377	4.38095	0.141356	4.48008	0.114146	4.5246	0.139711	4.46502	4.57503	0.0749474
V56F,E57K	missense	2	11.4542	1.15903	12.1134	1.33227	9.91599	1.28279	11.1601	11.1401	0.722532	10.5553	0.77872	8.79099	0.625636	8.67582	0.442821	9.20486	9.20486	0.539815
V56G,E57K	missense	2	12.1134	1.35526	9.86356	1.16702	10.2815	1.28617	10.6482	10.6449	0.728708	11.1396	1.00476	10.8665	0.944688	6.97816	0.483642	9.54673	9.51234	1.39619
V56G,E57V	missense	2	12.8926	1.40129	12.1185	1.3469	11.661	1.46912	12.2381	11.9166	0.810091	9.35648	0.847352	12.2483	1.12861	7.95467	0.537914	9.69909	9.68016	1.22799
V56I,E57A	missense	2	7.69746	1.0451	8.90863	1.0396	9.03293	1.12989	8.52315	8.52315	0.617316	5.17668	0.224677	3.23025	0.220969	4.93333	0.366201	4.43478	4.99665	0.622529
V56I,E57D	missense	2	10.7377	1.29979	10.4801	1.2851	9.57881	1.20891	10.2334	10.2329	0.729001	5.13585	18.1961	4.30611	0.296722	2.25636	0.0239564	3.26555	5.02286	1.01848
V56I,E58K	missense	2	7.69515	1.00127	7.66968	1.04256	8.61153	1.11094	7.95876	7.95876	0.605478	6.35242	0.384457	5.72504	0.322027	7.67657	0.451634	6.55079	6.5512	0.567251
V56I,F59I	missense	2	12.1759	1.07504	10.352	1.06657	11.5721	1.25879	11.3405	11.3219	0.648831	10.6373	0.896031	2.98697	0.206264	3.5194	0.249558	5.64603	6.92298	2.43155
V56I,F59Y	missense	2	11.4881	1.33882	10.1287	1.10722	10.3507	1.29494	10.5809	10.5789	0.712479	3.66598	0.233048	4.08068	0.245035	5.05898	0.263948	4.2613	4.78057	0.410869
Y43*,A45T	nonsense	2	11.2363	1.31801	11.3403	1.32165	11.101	1.45547	11.2336	11.1932	0.785626	8.35901	1.19558	6.70575	0.344187	9.22924	4.28405	7.19144	7.19172	0.714266
Y43*,A46T	nonsense	2	11.9611	0.707339	12.4972	0.348189	12.3072	0.107874	12.3163	12.3163	0.101966	14.1303	1.32972	9.5139	25.422	9.04484	0.920753	11.4757	10.2867	2.49332
Y43*,E57K	nonsense	2	12.061	1.56254	11.2712	0.956985	11.1556	0.0240586	11.1559	11.1559	0.0240482	11.3041	0.0390889	11.0672	0.533501	12.0463	0.0107786	11.5658	11.5658	0.304204
Y43*,S55N	nonsense	2	11.9127	1.33479	12.3725	1.36476	11.3826	1.45743	11.911	11.7241	0.798353	11.2164	0.848129	14.1835	1.17408	12.283	0.705371	12.3802	12.0396	0.746194
Y43C,E57K	missense	2	9.93915	1.29309	9.79421	1.27844	8.67689	1.13847	9.40289	9.40289	0.710412	5.3051	0.223469	3.50227	0.209367	3.24935	0.228034	4.01849	4.90166	0.646616
Y43D,E57K	missense	2	11.1421	1.05747	9.8544	1.12591	10.9931	1.4401	10.6398	10.6383	0.679581	3.95956	0.251374	3.62197	0.182779	2.92084	0.193787	3.48783	4.61165	0.303328
Y43D,S55N	missense	2	10.6101	1.02415	10.1592	1.07165	10.2193	1.27687	10.3507	10.3505	0.640513	5.73259	0.205437	5.99564	0.196598	4.63643	0.236466	5.46339	5.4766	0.412571
Y43F,E57K	missense	2	9.01761	1.02573	7.69282	1.10862	8.98643	1.12712	8.58549	8.58549	0.626071	6.65766	0.529261	4.29689	0.293422	6.88627	0.428944	5.91076	6.0062	0.847525
Y43H,E57K	missense	2	9.6307	1.28818	8.57643	1.05703	9.45467	1.15158	9.1527	9.1527	0.666414	6.10631	0.483224	5.77738	0.412822	8.84928	0.527979	6.8921	6.91189	0.966256
Y5*,V56I	nonsense	2	11.6297	1.0438	11.7802	1.39933	10.9187	0.860832	11.312	11.3023	0.599977	9.12505	4.26554	12.539	0.517008	12.0351	2.75179	12.4743	12.2686	0.50455
Y5C,E57K	missense	2	12.3067	1.35105	11.9275	1.33949	10.2772	1.29995	11.4744	11.4078	0.767653	13.3187	1.32369	12.385	1.14238	10.5373	0.780413	11.8319	11.6282	0.868045
Y5F,V56I	missense	2	11.246	1.03625	11.5001	1.12159	11.4719	1.25398	11.3923	11.3696	0.65065	4.80093	0.219045	4.38655	0.268503	3.95488	0.273357	4.40174	4.69164	0.248633

## Sheet: key
# Information about the column names in the sheet 'individual_genotypes'
# There are a total of 888 single and double amino acid genotypes
# Raw sequencing data before processing (as described in the manuscript) is available in NCBI's Gene Expression Omnibus and are accessible through GEO Series accession number GSE122806 (https://www.ncbi.nlm.nih.gov/geo/query/acc.cgi?acc=GSE122806)
column name	notes
AA_ID	name of the amino acid variant, first letter is the wild type amino acid, number is the mutated position (position 1 of the mutated region equals to 18th residue of the lambda repressor), after the number is the amino acid that substitutes the wild type. Comma ',' separates first and second substitutions on a genetic variant
Type_mutation	synonymous: WT amino acid variant	missense: amino acid substitution	nonsense: introduction of stop codons
Number_AA	0: WT , 1: single mutants , 2: double mutants
L_GFP_rep1	Low expression, estimated GFP (log2 AU), Replicate 1
L_GFP_rep1_SE	Low expression, error for estimated GFP (log2 AU), Replicate 1
L_GFP_rep2	Low expression, estimated GFP (log2 AU), Replicate 2
L_GFP_rep2_SE	Low expression, error for estimated GFP (log2 AU), Replicate 2
L_GFP_rep3	Low expression, estimated GFP (log2 AU), Replicate 3
L_GFP_rep3_SE	Low expression, error for estimated GFP (log2 AU), Replicate 3
L_GFP_mean	Low expression, mean GFP (log2 AU) over the three biological replicates
L_GFP_mean_scaled	Low expression, scaled mean GFP (log2 AU) to the detection range
L_GFP_mean_SE	Low expression, standard error of the mean GFP (log2 AU) over the three biological replicates
H_GFP_rep1	High expression, estimated GFP (log2 AU), Replicate 1
H_GFP_rep1_SE	High expression, error for estimated GFP (log2 AU), Replicate 1
H_GFP_rep2	Highexpression, estimated GFP (log2 AU), Replicate 2
H_GFP_rep2_SE	High expression, error for estimated GFP (log2 AU), Replicate 2
H_GFP_rep3	High expression, estimated GFP (log2 AU), Replicate 3
H_GFP_rep3_SE	High expression, error for estimated GFP (log2 AU), Replicate 3
H_GFP_mean	High expression, mean GFP (log2 AU) over the three biological replicates
H_GFP_mean_scaled	High expression, scaled mean GFP (log2 AU) to the detection range
H_GFP_mean_SE	High expression, standard error of the mean GFP (log2 AU) over the three biological replicates
